# Supplementary material for: Facilitating Corticomotor Excitability of the Contralesional Hemisphere Using Non-Invasive Brain Stimulation to Improve Upper Limb Motor Recovery from Stroke—A Scoping Review
Source: J Clin Med. 2024 Jul 28;13(15):4420. doi: 10.3390/jcm13154420 (PMC11313572; doi:10.3390/jcm13154420)
Supplement: Supplementary file 1 [file jcm-13-04420-s001.zip]

Archive with 1 entries (1 files):
- Supplementary Table 1 - Detailed Description Of 537 Identified Studies Screened.xlsx
