# Supplementary material for: Facilitating Corticomotor Excitability of the Contralesional Hemisphere Using Non-Invasive Brain Stimulation to Improve Upper Limb Motor Recovery from Stroke—A Scoping Review
Source: J Clin Med. 2024 Jul 28;13(15):4420. doi: 10.3390/jcm13154420 (PMC11313572; doi:10.3390/jcm13154420)
Supplement: Supplementary file 1 [file jcm-13-04420-s001.zip › Supplementary Table 1 - Detailed Description Of 537 Identified Studies Screened.xlsx]

## Sheet: Merge Pubmed WoS compressed
							Included?	Exclusion reason											Reason
								Not studying UE motor function	Not stimulatory NIBS to contralesional hemisphere	No control	Review	Not human	Not in English	not stroke/heLTHY	not nibs	invasive	protocol only
[1]. Zou FJ	Chen XX	Niu LC	Wang YL	Chen JQ	Li CQ	et al. Effect of Repetitive Transcranial Magnetic Stimulation on Post-stroke Dysphagia in Acute Stage. DYSPHAGIA. 2023;38(4):1117-27. doi: 10.1007/s00455-022-10533-2. PubMed PMID: WOS:000871512500001.	N	Y										9	dysphagia
[2]. Yagüe S	Veciana M	Martínez-Yélamos A	Pedro J	Cardona P	Quesada H	et al. Effects of Bihemispheric Transcranial Direct Current Stimulation Combined With Repetitive Peripheral Nerve Stimulation in Acute Stroke Patients. J Clin Neurophysiol. 2023;40(1):63-70. Epub 20210531. doi: 10.1097/wnp.0000000000000840. PubMed PMID: 34144574.	N		Y									9	cathodal to contralesional
[3]. Xie H	Li X	Xu GC	Huo CC	Fan YB	Li ZY	Dou ZL. Effects of transcranial magnetic stimulation on dynamic functional networks in stroke patients as assessed by functional near-infrared spectroscopy: a randomized controlled clinical trial. CEREBRAL CORTEX. 2023. doi: 10.1093/cercor/bhad404. PubMed PMID: WOS:001087584900001.	N								Y			9	TMS and functional network study only
[4]. Wong PL	Yang YR	Huang SF	Wang RY. Effects of Transcranial Direct Current Stimulation Followed by Treadmill Training on Dual-Task Walking and Cortical Activity in Chronic Stroke: A Double-Blinded Randomized Controlled Trial. J Rehabil Med. 2023;55:jrm00379. Epub 20230321. doi: 10.2340/jrm.v55.5258. PubMed PMID: 36943024; PubMed Central PMCID: PMC10065121.				N	Y										9	walking speed
[5]. Williamson JN	James SA	He DRY	Li S	Sidorov EV	Yang Y. High-definition transcranial direct current stimulation for upper extremity rehabilitation in moderate-to-severe ischemic stroke: a pilot study. FRONTIERS IN HUMAN NEUROSCIENCE. 2023;17. doi: 10.3389/fnhum.2023.1286238. PubMed PMID: WOS:001087348600001.		N		Y									9	cathodal to cpmd
[6]. Wanni Arachchige PR	Ryo U	Karunarathna S	Senoo A. Evaluation of fMRI activation in hemiparetic stroke patients after rehabilitation with low-frequency repetitive transcranial magnetic stimulation and intensive occupational therapy. Int J Neurosci. 2023;133(7):705-13. Epub 20210915. doi: 10.1080/00207454.2021.1968858. PubMed PMID: 34402371.				N		Y									9	low fre rTMS
[7]. Vink JJT	van Lieshout ECC	Otte WM	van Eijk RPA	Kouwenhoven M	Neggers SFW	et al. Continuous Theta-Burst Stimulation of the Contralesional Primary Motor Cortex for Promotion of Upper Limb Recovery After Stroke: A Randomized Controlled Trial. Stroke. 2023;54(8):1962-71. Epub 20230622. doi: 10.1161/strokeaha.123.042924. PubMed PMID: 37345546; PubMed Central PMCID: PMC10358447.	N		Y									9	cTBS to contra M1
[8]. Tian DT	Izumi SI. Different effects of I-wave periodicity repetitive TMS on motor cortex interhemispheric interaction. FRONTIERS IN NEUROSCIENCE. 2023;17. doi: 10.3389/fnins.2023.1079432. PubMed PMID: WOS:001025301800001.						N		Y									9	healthy subjects
[9]. Tang ZQ	Liu TH	Han KY	Liu Y	Su WL	Wang RR	Zhang H. The effects of rTMS on motor recovery after stroke: a systematic review of fMRI studies. NEUROLOGICAL SCIENCES. 2023. doi: 10.1007/s10072-023-07123-x. PubMed PMID: WOS:001088863000001.	N				Y							9
[10]. Tai J	Hu R	Fan S	Wu Y	Wang T	Wu J. Theta-burst transcranial magnetic stimulation for dysphagia patients during recovery stage of stroke: a randomized controlled trial. Eur J Phys Rehabil Med. 2023;59(5):543-53. Epub 20230922. doi: 10.23736/s1973-9087.23.08023-1. PubMed PMID: 37737051; PubMed Central PMCID: PMC10664766.		N	Y										9	dysphagia
[11]. Staat C	Gattinger N	Gleich B. PLUSPULS: A transcranial magnetic stimulator with extended pulse protocols. HARDWAREX. 2023;13. doi: 10.1016/j.ohx.2022.e00380. PubMed PMID: WOS:000995275600001.					N								Y			9	TMS
[12]. Shiba T	Mizuta N	Hasui N	Kominami Y	Nakatani T	Taguchi J	Morioka S. Effect of bihemispheric transcranial direct current stimulation on distal upper limb function and corticospinal tract excitability in a patient with subacute stroke: a case study. Front Rehabil Sci. 2023;4:1250579. Epub 20230905. doi: 10.3389/fresc.2023.1250579. PubMed PMID: 37732289; PubMed Central PMCID: PMC10507690.	N			y								9	single case
[13]. Salazar CA	Feng WW	Bonilha L	Kautz S	Jensen JH	George MS	Rowland NC. Transcranial Direct Current Stimulation for Chronic Stroke: Is Neuroimaging the Answer to the Next Leap Forward? JOURNAL OF CLINICAL MEDICINE. 2023;12(7). doi: 10.3390/jcm12072601. PubMed PMID: WOS:000969912400001.	N				Y							9
[14]. Qurat Ul A	Ahmad Z	Ilyas S	Ishtiaq S	Tariq I	Nawaz Malik A	et al. Comparison of a single session of tDCS on cerebellum vs. motor cortex in stroke patients: a randomized sham-controlled trial. Ann Med. 2023;55(2):2252439. Epub 20231215. doi: 10.1080/07853890.2023.2252439. PubMed PMID: 38100750; PubMed Central PMCID: PMC10732189.	N		Y									9	anodal ipsil M1
[15]. Qi S	Tian M	Rao Y	Sun CZ	Li X	Qiao J	Huang ZG. Applying transcranial magnetic stimulation to rehabilitation of poststroke lower extremity function and an improvement: Individual-target TMS. WILEY INTERDISCIPLINARY REVIEWS-COGNITIVE SCIENCE. 2023;14(2). doi: 10.1002/wcs.1636. PubMed PMID: WOS:000891062300001.	N	Y										9	LL
[16]. Petruseviciene L	Sack AT	Kubilius R	Savickas R. High-Frequency Ipsilesional versus Low-Frequency Contralesional Transcranial Magnetic Stimulation after Stroke: Differential Effects on Ipsilesional Upper Extremity Motor Recovery. Medicina (Kaunas). 2023;59(11). Epub 20231106. doi: 10.3390/medicina59111955. PubMed PMID: 38004004; PubMed Central PMCID: PMC10672822.				N		Y									9	low-freq rTMS cM1
[17]. Nemanich ST	Lench DH	Sutter EN	Kowalski JL	Francis SM	Meekins GD	et al. Safety and feasibility of transcranial direct current stimulation stratified by corticospinal organization in children with hemiparesis. Eur J Paediatr Neurol. 2023;43:27-35. Epub 20230228. doi: 10.1016/j.ejpn.2023.01.013. PubMed PMID: 36878110; PubMed Central PMCID: PMC10117060.	Y											10
[18]. Mirdamadi JL	Xu J	Arevalo-Alas KM	Kam LK	Borich MR. State-dependent interhemispheric inhibition reveals individual differences in motor behavior in chronic stroke. Clin Neurophysiol. 2023;149:157-67. Epub 20230309. doi: 10.1016/j.clinph.2023.02.177. PubMed PMID: 36965468; PubMed Central PMCID: PMC10101934.			N								Y			9	functional state study only
[19]. Mahmoud W	Hultborn H	Zuluaga J	Zrenner C	Zrenner B	Ziemann U	Ramos-Murguialday A. Testing spasticity mechanisms in chronic stroke before and after intervention with contralesional motor cortex 1 Hz rTMS and physiotherapy. J Neuroeng Rehabil. 2023;20(1):150. Epub 20231108. doi: 10.1186/s12984-023-01275-9. PubMed PMID: 37941036; PubMed Central PMCID: PMC10631065.	N		Y									9	1Hz cM1; spasticity
[20]. Lim H	Madhavan S. Non-paretic leg movements can facilitate cortical drive to the paretic leg in individuals post stroke with severe motor impairment: Implications for motor priming. Eur J Neurosci. 2023;58(3):2853-67. Epub 20230624. doi: 10.1111/ejn.16069. PubMed PMID: 37354080; PubMed Central PMCID: PMC10530620.						N								Y			9	TMS study only
[21]. Lim H	Cleland B	Madhavan S. Functional connectivity of proximal and distal lower limb muscles and impact on gait variability in stroke. Gait Posture. 2023;99:20-3. Epub 20221021. doi: 10.1016/j.gaitpost.2022.10.013. PubMed PMID: 36327534; PubMed Central PMCID: PMC9832343.					N								Y			9	study on functional connectivity
[22]. Li Y	Yan ZP	Zhang NN	Ni J	Wang ZY. Investigation into the Effectiveness of Combining Transcranial Direct Current Stimulation and Transcutaneous Electrical Nerve Stimulation as Treatment Options for Poststroke Shoulder Pain by Utilizing Functional Near-Infrared Spectroscopy. Therapeutics and Clinical Risk Management. 2023;19:875-87. doi: 10.2147/TCRM.S431816.			N	Y										9	shoulder pain
[23]. Li HY	Zhang ZJ	Li J	Xiong T	He WC	Zhu N. Effects of Cerebellar Transcranial Direct Current Stimulation in Patients with Stroke: a Systematic Review. CEREBELLUM. 2023;22(5):973-84. doi: 10.1007/s12311-022-01464-7. PubMed PMID: WOS:000844891900001.		N				Y							9
[24]. Ko NH	Laine CM	Valero-Cuevas FJ. Task-dependent alteration of beta-band intermuscular coherence is associated with ipsilateral corticospinal tract excitability. Front Sports Act Living. 2023;5:1177004. Epub 20230728. doi: 10.3389/fspor.2023.1177004. PubMed PMID: 37576608; PubMed Central PMCID: PMC10416639.					N								Y			9
[25]. Kim H	Lee G	Lee J	Kim YH. Alterations in learning-related cortical activation and functional connectivity by high-definition transcranial direct current stimulation after stroke: an fNIRS study. Front Neurosci. 2023;17:1189420. Epub 20230602. doi: 10.3389/fnins.2023.1189420. PubMed PMID: 37332855; PubMed Central PMCID: PMC10275383.				N	Y										9	HD-tdcs anodal to iM1
[26]. Katai S	Maeda M	Katsuyama S	Maruyama Y	Midorikawa M	Okushima T	Yoshida K. Cortical reorganization correlates with motor recovery after low-frequency repetitive transcranial magnetic stimulation combined with occupational therapy in chronic subcortical stroke patients. Neuroimage: Reports. 2023;3(1). doi: 10.1016/j.ynirp.2023.100156.	N		Y									9	LF-rTMS to cM1
[27]. Huo CC	Xu GC	Xie H	Zhao HH	Zhang XM	Li WH	et al. Effect of High-Frequency rTMS combined with bilateral arm training on brain functional network in patients with chronic stroke: An fNIRS study. BRAIN RESEARCH. 2023;1809. doi: 10.1016/j.brainres.2023.148357. PubMed PMID: WOS:000975166300001.	N		Y									9	HF-rTMS too iM1
[28]. Huang Y	Lin RZ	Li HY	Xu YJ	Tian FB	Ma LC	et al. Protocol for a single-blind randomized clinical trial to test the efficacy of bilateral transcranial magnetic stimulation on upper extremity motor function in patients recovering from stroke. TRIALS. 2023;24(1). doi: 10.1186/s13063-023-07584-7. PubMed PMID: WOS:001069350000001.	N										Y	9	Protocol only
[29]. Hsu SP	Lu CF	Lin BF	Tang CW	Kuo IJ	Tsai YA	et al. Effects of bihemispheric transcranial direct current stimulation on motor recovery in subacute stroke patients: a double-blind	N		Y									9	cathodal to cm1
[30]. Hsiao MY	Choo YJ	Liu IC	Boudier-Revéret M	Chang MC. Effect of Repetitive Transcranial Magnetic Stimulation on Post-stroke Dysphagia: A Meta-analysis of Stimulation Frequency	Stimulation Site	and Timing of Outcome Measurement. DYSPHAGIA. 2023;38(1):435-45. doi: 10.1007/s00455-022-10483-9. PubMed PMID: WOS:000817821700001.	N				Y							9
[31]. Hong-yu L	Zhi-jie Z	Juan L	Ting X	Wei-chun H	Ning Z. Effects of Cerebellar Transcranial Direct Current Stimulation in Patients with Stroke: a Systematic Review. Cerebellum. 2023;22(5):973-84. doi: 10.1007/s12311-022-01464-7.		N				Y							9
[32]. Hill G	Johnson F	Uy J	Serrada I	Benyamin B	Van Den Berg M	Hordacre B. Moderate intensity aerobic exercise may enhance neuroplasticity of the contralesional hemisphere after stroke: a randomised controlled study. Sci Rep. 2023;13(1):14440. Epub 20230902. doi: 10.1038/s41598-023-40902-2. PubMed PMID: 37660093; PubMed Central PMCID: PMC10475034.	N	Y										9	measuring aerobic capacity
[33]. Hensel L	Lange F	Tscherpel C	Viswanathan S	Freytag J	Volz LJ	et al. Recovered grasping performance after stroke depends on interhemispheric frontoparietal connectivity. Brain. 2023;146(3):1006-20. doi: 10.1093/brain/awac157. PubMed PMID: 35485480; PubMed Central PMCID: PMC9976969.	N		Y									9
[34]. Halakoo S	Ehsani F	Hosnian M	Kheirkhahan A	Samaei A	Emadi A. The comparative effects of anodal and cathodal trans-cranial direct current stimulation on balance and posture: A systematic review of literature and meta-analysis. Journal of Clinical Neuroscience. 2023;107:68-76. doi: 10.1016/j.jocn.2022.12.001.		N				Y							9
[35]. Garrido M M	Álvarez E E	Acevedo P F	Moyano V Á	Castillo N N	Cavada Ch G. Early transcranial direct current stimulation with modified constraint-induced movement therapy for motor and functional upper limb recovery in hospitalized patients with stroke: A randomized	multicentre	N		Y									9	cathodal cM1
[36]. Gao TH	Hu YQ	Zhuang J	Bai YL	Lu RR. Repetitive Transcranial Magnetic Stimulation of the Brain Region Activated by Motor Imagery Involving a Paretic Wrist and Hand for Upper-Extremity Motor Improvement in Severe Stroke: A Preliminary Study. BRAIN SCIENCES. 2023;13(1). doi: 10.3390/brainsci13010069. PubMed PMID: WOS:000914543500001.			N		Y									9	HF rTMS to regions detected by fMRI during MI task--some contra some ipsil
[37]. Edwards DJ	Liu CY	Dunning K	Fregni F	Laine J	Leiby BE	et al. Electric Field Navigated 1-Hz rTMS for Poststroke Motor Recovery: The E-FIT Randomized Controlled Trial. Stroke. 2023;54(9):2254-64. Epub 20230814. doi: 10.1161/strokeaha.123.043164. PubMed PMID: 37577801; PubMed Central PMCID: PMC10453351.	N		Y									9	LF-rTMS to cM1
[38]. Delatorre RG	Sutter EN	Nemanich ST	Krach LE	Meekins G	Feyma T	Gillick BT. Anodal Contralesional tDCS Enhances CST Excitability Bilaterally in an Adolescent with Hemiparetic Cerebral Palsy: A Brief Report. Dev Neurorehabil. 2023;26(3):216-21. Epub 20230326. doi: 10.1080/17518423.2023.2193626. PubMed PMID: 36967533; PubMed Central PMCID: PMC10228174.	N			Y								9	CP; case report. But atDCS to cM1
[39]. Dai W	Yang X	Liu C	Ding H	Guo C	Zhu Y	et al. Effects of repetitive transcranial magnetic stimulation over the contralesional dorsal premotor cortex on upper limb function in severe ischaemic stroke: study protocol for a randomised controlled trial. BMJ Open. 2023;13(12):e074037. Epub 20231209. doi: 10.1136/bmjopen-2023-074037. PubMed PMID: 38070912; PubMed Central PMCID: PMC10729250.	N										Y	9
[40]. Corominas-Teruel X	Bracco M	Fibla M	Segundo RMS	Villalobos-Llaó M	Gallea C	et al. High-density transcranial direct current stimulation to improve upper limb motor function following stroke: study protocol for a double-blind randomized clinical trial targeting prefrontal and/or cerebellar cognitive contributions to voluntary motion. Trials. 2023;24(1):783. Epub 20231204. doi: 10.1186/s13063-023-07680-8. PubMed PMID: 38049806; PubMed Central PMCID: PMC10694989.	N										Y	9
[41]. Cleland BT	Giffhorn M	Jayaraman A	Madhavan S. Understanding corticomotor mechanisms for activation of non-target muscles during unilateral isometric contractions of leg muscles after stroke. Int J Neurosci. 2023:1-10. Epub 20230926. doi: 10.1080/00207454.2023.2263817. PubMed PMID: 37750212.				N								Y			9	TMS measuring MEP only
[42]. Cheng HL	Lin CH	Tseng SH	Peng CW	Lai CH. Effectiveness of Repetitive Transcranial Magnetic Stimulation Combined with Visual Feedback Training in Improving Neuroplasticity and Lower Limb Function after Chronic Stroke: A Pilot Study. Biology (Basel). 2023;12(4). Epub 20230329. doi: 10.3390/biology12040515. PubMed PMID: 37106715; PubMed Central PMCID: PMC10135922.			N	Y										9	lower limb
[43]. Chen S	Zhang X	Chen X	Zhou Z	Cong W	Chong K	et al. The assessment of interhemispheric imbalance using functional near-infrared spectroscopic and transcranial magnetic stimulation for predicting motor outcome after stroke. Front Neurosci. 2023;17:1231693. Epub 20230816. doi: 10.3389/fnins.2023.1231693. PubMed PMID: 37655011; PubMed Central PMCID: PMC10466792.	N								y			9	meaurement of interhemispheric imbalance only
[44]. Chen N	Qiu X	Hua Y	Hu J	Bai YL. Effects of sequential inhibitory and facilitatory repetitive transcranial magnetic stimulation on neurological and functional recovery of a patient with chronic stroke: A case report and literature review. FRONTIERS IN NEUROLOGY. 2023;14. doi: 10.3389/fneur.2023.1064718. PubMed PMID: WOS:000929015300001.			N			Y								9	case report
[45]. Cash JJ	Bowden MG	Boan AD	McTeague LM	Kindred JH. Systematic Evaluation of the Effects of Voluntary Activation on Lower Extremity Motor Thresholds. J Clin Med. 2023;12(18). Epub 20230915. doi: 10.3390/jcm12185993. PubMed PMID: 37762933; PubMed Central PMCID: PMC10531833.			N	Y										9	lowerlimb
[46]. Buetefisch CM	Haut MW	Revill KP	Shaeffer S	Edwards L	Barany DA	et al. Stroke Lesion Volume and Injury to Motor Cortex Output Determines Extent of Contralesional Motor Cortex Reorganization. Neurorehabil Neural Repair. 2023;37(2-3):119-30. Epub 20230214. doi: 10.1177/15459683231152816. PubMed PMID: 36786394; PubMed Central PMCID: PMC10079613.	N								Y			9
[47]. Bai Z	Zhang JJ	Fong KNK. Intracortical and intercortical networks in patients after stroke: a concurrent TMS-EEG study. J Neuroeng Rehabil. 2023;20(1):100. Epub 20230802. doi: 10.1186/s12984-023-01223-7. PubMed PMID: 37533093; PubMed Central PMCID: PMC10398934.					N								Y			9	TMS-EEG study
[48]. Arachchige PRW	Ryo U	Karunarathna S	Senoo A. Evaluation of fMRI activation in hemiparetic stroke patients after rehabilitation with low-frequency repetitive transcranial magnetic stimulation and intensive occupational therapy. INTERNATIONAL JOURNAL OF NEUROSCIENCE. 2023;133(7):705-13. doi: 10.1080/00207454.2021.1968858. PubMed PMID: WOS:000695996500001.				N		Y									9	LF-rTMS cM1
[49]. Zhao N	Sun WM	Xiao ZB	Fan CY	Zeng BW	Xu KY	et al. Effects of Transcranial Direct Current Stimulation on Poststroke Dysphagia: A Systematic Review and Meta-analysis of Randomized Controlled Trials. ARCHIVES OF PHYSICAL MEDICINE AND REHABILITATION. 2022;103(7):1436-47. doi: 10.1016/j.apmr.2022.03.004. PubMed PMID: WOS:000838733300021.	N				Y							9	Dysphagia
[50]. Yuasa A	Uehara S	Ushizawa K	Toyama T	Gomez-Tames J	Hirata A	Otaka Y. Effects of cerebellar transcranial direct current stimulation on upper limb motor function after stroke: study protocol for the pilot of a randomized controlled trial. Pilot Feasibility Stud. 2022;8(1):259. Epub 20221214. doi: 10.1186/s40814-022-01223-9. PubMed PMID: 36517911; PubMed Central PMCID: PMC9748387.	N										Y	9
[51]. Yuan K	Chen C	Lou WT	Khan A	Ti ECH	Lau CCY	et al. Differential Effects of 10 and 20 Hz Brain Stimulation in Chronic Stroke: A tACS-fMRI Study. IEEE TRANSACTIONS ON NEURAL SYSTEMS AND REHABILITATION ENGINEERING. 2022;30:455-64. doi: 10.1109/TNSRE.2022.3153353. PubMed PMID: WOS:000764830800001.	N	Y										9	tACS study
[52]. Yasaroglu S	Liepert J. Transcranial direct current stimulation in stroke – Motor excitability and motor function. Clinical Neurophysiology. 2022;144:16-22. doi: 10.1016/j.clinph.2022.09.003.						N		Y									9	tDCS if ipsilateral cortex
[53]. Wong PL	Yang YR	Tang SC	Huang SF	Wang RY. Comparing different montages of transcranial direct current stimulation on dual-task walking and cortical activity in chronic stroke: double-blinded randomized controlled trial. BMC Neurol. 2022;22(1):119. Epub 20220325. doi: 10.1186/s12883-022-02644-y. PubMed PMID: 35337288; PubMed Central PMCID: PMC8951706.			N	Y										9	gait
[54]. Wen X	Liu ZC	Zhong LD	Peng Y	Wang J	Liu HY	Gong XQ. The Effectiveness of Repetitive Transcranial Magnetic Stimulation for Post-stroke Dysphagia: A Systematic Review and Meta-Analysis. FRONTIERS IN HUMAN NEUROSCIENCE. 2022;16. doi: 10.3389/fnhum.2022.841781. PubMed PMID: WOS:000786594700001.	N				Y							9	dysphagia review
[55]. Wei X	Xia N	Li YA	Gu M	Zhang T	Gao W	Liu Y. Immediate and short-term effects of continuous theta burst transcranial magnetic stimulation over contralesional premotor area on post-stroke spasticity in patients with severe hemiplegia: Study protocol for a randomized controlled trial. Front Neurol. 2022;13:895580. Epub 20220823. doi: 10.3389/fneur.2022.895580. PubMed PMID: 36081877; PubMed Central PMCID: PMC9445437.	N										Y	9
[56]. Wang XH	Ge L	Hu HJ	Yan L	Li L. Effects of Non-Invasive Brain Stimulation on Post-Stroke Spasticity: A Systematic Review and Meta-Analysis of Randomized Controlled Trials. BRAIN SCIENCES. 2022;12(7). doi: 10.3390/brainsci12070836. PubMed PMID: WOS:000834453800001.			N				Y							9	case report
[57]. Tang XW	Yu QR	Guo M	Liu F	Pan YQ	Zhou JY	et al. Multi-modal fMRI and TMS follow-up study of motor cortical stroke caused by hyaluronic acid filler: A case report. FRONTIERS IN NEUROLOGY. 2022;13. doi: 10.3389/fneur.2022.903648. PubMed PMID: WOS:000884349200001.	N			Y								9
[58]. Salehi Dehno N	Kamali F	Shariat A	Jaberzadeh S. Comparison of Transcallosal Inhibition Between Hemispheres and Its Relationship with Motor Behavior in Patients with Severe Upper Extremity Impairment After Subacute Stroke. J Stroke Cerebrovasc Dis. 2022;31(6):106469. Epub 20220411. doi: 10.1016/j.jstrokecerebrovasdis.2022.106469. PubMed PMID: 35421757.				N								Y			9	measuring transcallosal inhibition
[59]. Pavlova EL	Semenov RV	Pavlova-Deb MP	Guekht AB. Transcranial direct current stimulation of the premotor cortex aimed to improve hand motor function in chronic stroke patients. Brain Res. 2022;1780:147790. Epub 20220119. doi: 10.1016/j.brainres.2022.147790. PubMed PMID: 35063469.				N		Y									9	cathodal to cPMD
[60]. Ntakou EA	Nasios G	Nousia A	Siokas V	Messinis L	Dardiotis E. Targeting Cerebellum with Non-Invasive Transcranial Magnetic or Current Stimulation after Cerebral Hemispheric Stroke-Insights for Corticocerebellar Network Reorganization: A Comprehensive Review. HEALTHCARE. 2022;10(12). doi: 10.3390/healthcare10122401. PubMed PMID: WOS:000900891300001.		N				Y							9	review, cerebeullum
[61]. Ni J	Jiang W	Gong X	Fan Y	Qiu H	Dou J	et al. Effect of rTMS intervention on upper limb motor function after stroke: A study based on fNIRS. Front Aging Neurosci. 2022;14:1077218. Epub 20230113. doi: 10.3389/fnagi.2022.1077218. PubMed PMID: 36711205; PubMed Central PMCID: PMC9880218.	N		Y									9	1Hz to cM1
[62]. Nath D	Singh N	Saini M	Banduni O	Kumar N	Srivastava MVP	et al. Clinical Effectiveness of Non-Immersive Virtual Reality Tasks for Post-Stroke Neuro-Rehabilitation of Distal Upper-Extremities: A Case Report. J Clin Med. 2022;12(1). Epub 20221222. doi: 10.3390/jcm12010092. PubMed PMID: 36614892; PubMed Central PMCID: PMC9820917.	N			Y								9	case report
[63]. Matsuta H	Shimomura T	Kouchiyama T	Fujiki M. Continuous theta-burst stimulation to the sensorimotor cortex affects contralateral gamma-aminobutyric acid level and resting-state networks. PLoS One. 2022;17(8):e0272268. Epub 20220815. doi: 10.1371/journal.pone.0272268. PubMed PMID: 35969537; PubMed Central PMCID: PMC9377603.				N	Y										9	cTBS to sensorimotor cortex
[64]. Luk KY	Ouyang HX	Pang MYC. Low-Frequency rTMS over Contralesional M1 Increases Ipsilesional Cortical Excitability and Motor Function with Decreased Interhemispheric Asymmetry in Subacute Stroke: A Randomized Controlled Study. Neural Plast. 2022;2022:3815357. Epub 20220105. doi: 10.1155/2022/3815357. PubMed PMID: 35035473; PubMed Central PMCID: PMC8756161.					N		Y									9	LF rTMS to cM1
[65]. Lin Q	Lin SF	Ke XH	Jia XF	Huang DB. A Systematic Review and Meta-analysis on the Effectiveness of Transcranial Direct Current Stimulation on Swallowing Function of Poststroke Patients. AMERICAN JOURNAL OF PHYSICAL MEDICINE & REHABILITATION. 2022;101(5):446-53. doi: 10.1097/PHM.0000000000001845. PubMed PMID: WOS:000784023300012.			N				Y							9	SR or dysphagia
[66]. Li X	Lin YL	Cunningham DA	Wolf SL	Sakaie K	Conforto AB	et al. Repetitive Transcranial Magnetic Stimulation of the Contralesional Dorsal Premotor Cortex for Upper Extremity Motor Improvement in Severe Stroke: Study Protocol for a Pilot Randomized Clinical Trial. CEREBROVASCULAR DISEASES. 2022;51(5):557-64. doi: 10.1159/000521514. PubMed PMID: WOS:000748141200001.	N										Y	9
[67]. Li JL	Wang HW	Yuan YJ	Fan YH	Liu F	Zhu JJ	et al. Effects of high frequency rTMS of contralesional dorsal premotor cortex in severe subcortical chronic stroke: protocol of a randomized controlled trial with multimodal neuroimaging assessments. BMC NEUROLOGY. 2022;22(1). doi: 10.1186/s12883-022-02629-x. PubMed PMID: WOS:000777172300001.	N										Y	9
[68]. Lee S	Cha H. The effect of clinical application of transcranial direct current stimulation combined with non-immersive virtual reality rehabilitation in stroke patients. Technol Health Care. 2022;30(1):117-27. doi: 10.3233/thc-212991. PubMed PMID: 34250916.						N		Y									9	anodal tDCS to iM1
[69]. Klomjai W	Giron A	El Mendili MM	Aymard C	Pradat-Diehl P	Roche N	et al. Anodal tDCS of contralesional hemisphere modulates ipsilateral control of spinal motor networks targeting the paretic arm post-stroke. CLINICAL NEUROPHYSIOLOGY. 2022;136:1-12. doi: 10.1016/j.clinph.2021.12.016. PubMed PMID: WOS:000795432600001.	Y											10
[70]. Klomjai W	Aneksan B	Chotik-Anuchit S	Jitkaew P	Chaichanudomsuk K	Piriyaprasarth P	et al. Effects of Different Montages of Transcranial Direct Current Stimulation on Haemodynamic Responses and Motor Performance in Acute Stroke: A Randomized Controlled Trial. J Rehabil Med. 2022;54:jrm00331. Epub 20220913. doi: 10.2340/jrm.v54.3208. PubMed PMID: 36036644; PubMed Central PMCID: PMC9480582.	N		Y									9	cathodal cM1
[71]. Kim H	Kim J	Lee G	Lee J	Kim YH. Task-Related Hemodynamic Changes Induced by High-Definition Transcranial Direct Current Stimulation in Chronic Stroke Patients: An Uncontrolled Pilot fNIRS Study. Brain Sci. 2022;12(4). Epub 20220328. doi: 10.3390/brainsci12040453. PubMed PMID: 35447985; PubMed Central PMCID: PMC9028267.			N		Y									9	anodal iM1
[72]. Keser Z	Buchl SC	Seven NA	Markota M	Clark HM	Jones DT	et al. Electroencephalogram (EEG) With or Without Transcranial Magnetic Stimulation (TMS) as Biomarkers for Post-stroke Recovery: A Narrative Review. FRONTIERS IN NEUROLOGY. 2022;13. doi: 10.3389/fneur.2022.827866. PubMed PMID: WOS:000772535200001.	N				Y							9
[73]. Juan D	Yao W	Li J	Yang F	Hu J	Xu Q	et al. Motor Network Reorganization After Repetitive Transcranial Magnetic Stimulation in Early Stroke Patients: A Resting State fMRI Study. Neurorehabil Neural Repair. 2022;36(1):61-8. Epub 20211028. doi: 10.1177/15459683211054184. PubMed PMID: 34711080.	N		Y									9	LF rTMS cM1
[74]. Jin Y	Bai X	Jiang B	Guo Z	Mu Q. Repetitive Transcranial Magnetic Stimulation Induces Quantified Functional and Structural Changes in Subcortical Stroke: A Combined Arterial Spin Labeling Perfusion and Diffusion Tensor Imaging Study. Front Hum Neurosci. 2022;16:829688. Epub 20220406. doi: 10.3389/fnhum.2022.829688. PubMed PMID: 35463928; PubMed Central PMCID: PMC9019060.			N		Y									9	HF rTMS iM1
[75]. Hayashi M	Okuyama K	Mizuguchi N	Hirose R	Okamoto T	Kawakami M	Ushiba J. Spatially bivariate EEG-neurofeedback can manipulate interhemispheric inhibition. Elife. 2022;11. Epub 20220707. doi: 10.7554/eLife.76411. PubMed PMID: 35796537; PubMed Central PMCID: PMC9302968.	N								Y			9
[76]. Gao T	Hu Y	Zhuang J	Bai Y	Lu R. Repetitive Transcranial Magnetic Stimulation of the Brain Region Activated by Motor Imagery Involving a Paretic Wrist and Hand for Upper-Extremity Motor Improvement in Severe Stroke: A Preliminary Study. Brain Sci. 2022;13(1). Epub 20221229. doi: 10.3390/brainsci13010069. PubMed PMID: 36672050; PubMed Central PMCID: PMC9856429.			N		Y									9	HF to ipsil and LF to cM1
[77]. El Nahas N	Roushdy TM	Shokri HM	Moustafa RR	Elsayed AM	Amin RM	et al. Lateralized readiness potentials can identify hemisphere of recovery in stroke patients. Restor Neurol Neurosci. 2022;40(2):63-71. doi: 10.3233/rnn-211222. PubMed PMID: 35634815.	N								Y			9
[78]. Du J	Yao WH	Li JR	Yang F	Hu JZ	Xu Q	et al. Motor Network Reorganization After Repetitive Transcranial Magnetic Stimulation in Early Stroke Patients: A Resting State fMRI Study. NEUROREHABILITATION AND NEURAL REPAIR. 2022;36(1):61-8. doi: 10.1177/15459683211054184. PubMed PMID: WOS:000713401500001.	N								Y			9
[79]. Ding Q	Chen S	Chen J	Zhang S	Peng Y	Chen Y	et al. Intermittent Theta Burst Stimulation Increases Natural Oscillatory Frequency in Ipsilesional Motor Cortex Post-Stroke: A Transcranial Magnetic Stimulation and Electroencephalography Study. Front Aging Neurosci. 2022;14:818340. Epub 20220207. doi: 10.3389/fnagi.2022.818340. PubMed PMID: 35197845; PubMed Central PMCID: PMC8859443.	N		Y									9	iTBS to iM1
[80]. de Freitas Zanona A	Romeiro da Silva AC	do Rego Maciel AB	Gomes do Nascimento LS	Bezerra da Silva A	Bolognini N	Monte-Silva K. Somatosensory Cortex Repetitive Transcranial Magnetic Stimulation and Associative Sensory Stimulation of Peripheral Nerves Could Assist Motor and Sensory Recovery After Stroke. Front Hum Neurosci. 2022;16:860965. Epub 20220411. doi: 10.3389/fnhum.2022.860965. PubMed PMID: 35479184; PubMed Central PMCID: PMC9036089.	N		Y									9	somatosensory cortex
[81]. Corominas-Teruel X	Mozo RMS	Simo MF	Fosch MTC	Valero-Cabre A. Transcranial direct current stimulation for gait recovery following stroke: A systematic review of current literature and beyond. FRONTIERS IN NEUROLOGY. 2022;13. doi: 10.3389/fneur.2022.953939. PubMed PMID: WOS:000884345700001.			N				Y							9	gait; review
[82]. Cleland BT	Madhavan S. Motor overflow in the lower limb after stroke: Insights into mechanisms. Eur J Neurosci. 2022;56(4):4455-68. Epub 20220712. doi: 10.1111/ejn.15753. PubMed PMID: 35775788; PubMed Central PMCID: PMC9380181.						N								Y			9
[83]. Ciceron C	Sappey-Marinier D	Riffo P	Bellaiche S	Kocevar G	Hannoun S	et al. Case Report: True Motor Recovery of Upper Limb Beyond 5 Years Post-stroke. Front Neurol. 2022;13:804528. Epub 20220217. doi: 10.3389/fneur.2022.804528. PubMed PMID: 35250813; PubMed Central PMCID: PMC8891374.	N								Y			9	case report
[84]. Cherchi L	Anni D	Buffelli M	Cambiaghi M. Early Application of Ipsilateral Cathodal-tDCS in a Mouse Model of Brain Ischemia Results in Functional Improvement and Perilesional Microglia Modulation. Biomolecules. 2022;12(4). Epub 20220417. doi: 10.3390/biom12040588. PubMed PMID: 35454177; PubMed Central PMCID: PMC9027610.				N		Y									9	not human; cathodal
[85]. Carino-Escobar RI	Rodríguez-García ME	Ramirez-Nava AG	Quinzaños-Fresnedo J	Ortega-Robles E	Arias-Carrion O	et al. A case report: Upper limb recovery from stroke related to SARS-CoV-2 infection during an intervention with a brain-computer interface. Front Neurol. 2022;13:1010328. Epub 20221118. doi: 10.3389/fneur.2022.1010328. PubMed PMID: 36468060; PubMed Central PMCID: PMC9716270.	N								Y			9	case report and BCI
[86]. Bai Z	Zhang J	Fong KNK. Effects of transcranial magnetic stimulation in modulating cortical excitability in patients with stroke: a systematic review and meta-analysis. Journal of NeuroEngineering and Rehabilitation. 2022;19(1). doi: 10.1186/s12984-022-00999-4.					N				Y							9	review
[87]. Aneksan B	Sawatdipan M	Bovonsunthonchai S	Tretriluxana J	Vachalathiti R	Auvichayapat P	et al. Five-Session Dual-Transcranial Direct Current Stimulation With Task-Specific Training Does Not Improve Gait and Lower Limb Performance Over Training Alone in Subacute Stroke: A Pilot Randomized Controlled Trial. NEUROMODULATION. 2022;25(4):558-68. doi: 10.1111/ner.13526. PubMed PMID: WOS:000697509300001.	N	Y										9	gait
[88]. Zhong LD	Rao JZ	Wang J	Li F	Peng Y	Liu HY	et al. Repetitive Transcranial Magnetic Stimulation at Different Sites for Dysphagia After Stroke: A Randomized	N	Y										9	dysphagia
[89]. Xu R	Zhu G	Wang Y. The effect of peripheral magnetic stimulation combined with transcranial magnetic stimulation on upper limb spasm after stroke. Chinese Journal of Rehabilitation Medicine. 2021;36(8):943-8. doi: 10.3969/j.issn.1001-1242.2021.08.007.					N	Y										9	spasticity
[90]. Xie YJ	Wei QC	Chen Y	Liao LY	Li BJ	Tan HX	et al. Cerebellar Theta Burst Stimulation on Walking Function in Stroke Patients: A Randomized Clinical Trial. FRONTIERS IN NEUROSCIENCE. 2021;15. doi: 10.3389/fnins.2021.688569. PubMed PMID: WOS:000717673100001.	N	Y										9	cerebellar; LL
[91]. Sivaramakrishnan A	Madhavan S. Combining transcranial direct current stimulation with aerobic exercise to optimize cortical priming in stroke. Appl Physiol Nutr Metab. 2021;46(5):426-35. Epub 20201023. doi: 10.1139/apnm-2020-0677. PubMed PMID: 33095999; PubMed Central PMCID: PMC9009262.						N	Y										9	not UL
[92]. Singh N	Saini M	Kumar N	Srivastava MVP	Mehndiratta A. Evidence of neuroplasticity with robotic hand exoskeleton for post-stroke rehabilitation: a randomized controlled trial. J Neuroeng Rehabil. 2021;18(1):76. Epub 20210506. doi: 10.1186/s12984-021-00867-7. PubMed PMID: 33957937; PubMed Central PMCID: PMC8101163.			N								Y			9	robotic
[93]. Singh N	Saini M	Kumar N	Srivastava MVP	Kumaran SS	Mehndiratta A. A Case Report: Effect of Robotic Exoskeleton Based Therapy on Neurological and Functional Recovery of a Patient With Chronic Stroke. Front Neurol. 2021;12:680733. Epub 20210712. doi: 10.3389/fneur.2021.680733. PubMed PMID: 34322080; PubMed Central PMCID: PMC8313089.		N			Y								9	case report
[94]. Sasegbon A	Niziolek N	Zhang MQ	Smith CJ	Bath PM	Rothwell J	Hamdy S. The Effects of Midline Cerebellar rTMS on Human Pharyngeal Cortical Activity in the Intact Swallowing Motor System. CEREBELLUM. 2021;20(1):101-15. doi: 10.1007/s12311-020-01191-x. PubMed PMID: WOS:000572919000001.	N	Y										9	swallowing
[95]. Salehi Dehno N	Kamali F	Shariat A	Jaberzadeh S. Unilateral Strength Training of the Less Affected Hand Improves Cortical Excitability and Clinical Outcomes in Patients With Subacute Stroke: A Randomized Controlled Trial. Arch Phys Med Rehabil. 2021;102(5):914-24. Epub 20210116. doi: 10.1016/j.apmr.2020.12.012. PubMed PMID: 33460575.				N								Y			9
[96]. Palmer JA	Kesar TM	Wolf SL	Borich MR. Motor Cortical Network Flexibility is Associated With Biomechanical Walking Impairment in Chronic Stroke. Neurorehabil Neural Repair. 2021;35(12):1065-75. Epub 20210927. doi: 10.1177/15459683211046272. PubMed PMID: 34570636; PubMed Central PMCID: PMC8688257.				N								Y			9
[97]. Okamoto Y	Ishii D	Yamamoto S	Ishibashi K	Wakatabi M	Kohno Y	Numata K. Relationship Between Motor Function	N								Y			9
[98]. Naro A	Billeri L	Manuli A	Balletta T	Cannavò A	Portaro S	et al. Breaking the ice to improve motor outcomes in patients with chronic stroke: a retrospective clinical study on neuromodulation plus robotics. Neurol Sci. 2021;42(7):2785-93. Epub 20201106. doi: 10.1007/s10072-020-04875-8. PubMed PMID: 33159273.	N	Y										9	gait
[99]. Mohammadi R	Ramezani S	Mohammadi M	Fatemi E. Effect of transcranial direct current stimulation on the lower limb function with and without step exercise in chronic stroke patients: A randomized control clinical trial. Koomesh. 2021;23(3):320-6. doi: 10.29252/koomesh.23.3.320.				N	Y										9	LL
[100]. Milosevic M	Nakanishi T	Sasaki A	Yamaguchi A	Nomura T	Popovic MR	Nakazawa K. Cortical Re-organization After Traumatic Brain Injury Elicited Using Functional Electrical Stimulation Therapy: A Case Report. FRONTIERS IN NEUROSCIENCE. 2021;15. doi: 10.3389/fnins.2021.693861. PubMed PMID: WOS:000692579800001.	N			Y								9	case report; TBI
[101]. Matsumoto T	Watanabe T	Kuwabara T	Yunoki K	Chen X	Kubo N	Kirimoto H. Excitability of the Ipsilateral Primary Motor Cortex During Unilateral Goal-Directed Movement. Front Hum Neurosci. 2021;15:617146. Epub 20210217. doi: 10.3389/fnhum.2021.617146. PubMed PMID: 33679346; PubMed Central PMCID: PMC7925409.	N								Y			9	healthy subjects
[102]. Li D	Cheng A	Zhang Z	Sun Y	Liu Y. Effects of low-frequency repetitive transcranial magnetic stimulation combined with cerebellar continuous theta burst stimulation on spasticity and limb dyskinesia in patients with stroke. BMC Neurol. 2021;21(1):369. Epub 20210924. doi: 10.1186/s12883-021-02406-2. PubMed PMID: 34560841; PubMed Central PMCID: PMC8461848.			N	Y										9	LF rTMS and spasticity
[103]. Kindred JH	Finetto C	Cash JJ	Bowden MG. Standing Neurophysiological Assessment of Lower Extremity Muscles Post-Stroke. J Vis Exp. 2021(173). Epub 20210726. doi: 10.3791/62601. PubMed PMID: 34369926; PubMed Central PMCID: PMC8867901.				N								Y			9
[104]. Kim SH. Effects of Dual Transcranial Direct Current Stimulation and Modified Constraint-Induced Movement Therapy to Improve Upper-Limb Function after Stroke: A Double-Blinded	Pilot Randomized Controlled Trial. J Stroke Cerebrovasc Dis. 2021;30(9):105928. Epub 20210710. doi: 10.1016/j.jstrokecerebrovasdis.2021.105928. PubMed PMID: 34256199.						N		Y									9	cathodal to cM1
[105]. Jeong JW	Han MS	Song BK. Effects of 1 Hz Low Frequency Repetitive Transcranial Magnetic Stimulation with Neuromuscular Electrical Stimulation Applied to Contralateral Cerebral Cortex on Muscle Activity	Muscle Tone and Upper Limb Motor Function in Stroke Patients. JOURNAL OF MAGNETICS. 2021;26(4):456-62. doi: 10.4283/JMAG.2021.26.4.456. PubMed PMID: WOS:000743291900014.				N		Y									9	LF rTMS to cM1
[106]. Hu M	Cheng HJ	Ji F	Chong JSX	Lu Z	Huang W	et al. Brain Functional Changes in Stroke Following Rehabilitation Using Brain-Computer Interface-Assisted Motor Imagery With and Without tDCS: A Pilot Study. Front Hum Neurosci. 2021;15:692304. Epub 20210716. doi: 10.3389/fnhum.2021.692304. PubMed PMID: 34335210; PubMed Central PMCID: PMC8322606.	N		Y									9	cathodal cM1
[107]. Hordacre B	Austin D	Brown KE	Graetz L	Pareés I	De Trane S	et al. Evidence for a Window of Enhanced Plasticity in the Human Motor Cortex Following Ischemic Stroke. Neurorehabil Neural Repair. 2021;35(4):307-20. Epub 20210212. doi: 10.1177/1545968321992330. PubMed PMID: 33576318; PubMed Central PMCID: PMC7610679.	N	Y										9
[108]. Hensel L	Tscherpel C	Freytag J	Ritter S	Rehme AK	Volz LJ	et al. Connectivity-Related Roles of Contralesional Brain Regions for Motor Performance Early after Stroke. Cereb Cortex. 2021;31(2):993-1007. doi: 10.1093/cercor/bhaa270. PubMed PMID: 32995880.	N								Y			9
[109]. Hammerbeck U	Tyson SF	Samraj P	Hollands K	Krakauer JW	Rothwell J. The Strength of the Corticospinal Tract Not the Reticulospinal Tract Determines Upper-Limb Impairment Level and Capacity for Skill-Acquisition in the Sub-Acute Post-Stroke Period. Neurorehabil Neural Repair. 2021;35(9):812-22. Epub 20210704. doi: 10.1177/15459683211028243. PubMed PMID: 34219510; PubMed Central PMCID: PMC8414832.		N								Y			9
[110]. Guo Z	Jin Y	Bai X	Jiang B	He L	McClure MA	Mu Q. Distinction of High- and Low-Frequency Repetitive Transcranial Magnetic Stimulation on the Functional Reorganization of the Motor Network in Stroke Patients. Neural Plast. 2021;2021:8873221. Epub 20210120. doi: 10.1155/2021/8873221. PubMed PMID: 33542729; PubMed Central PMCID: PMC7840259.	N		Y									9	LF rTMS cM1
[111]. Gottlieb A	Boltzmann M	Schmidt SB	Gutenbrunner C	Krauss JK	Stangel M	et al. Treatment of upper limb spasticity with inhibitory repetitive transcranial magnetic stimulation: A randomized placebo-controlled trial. NeuroRehabilitation. 2021;49(3):425-34. doi: 10.3233/nre-210088. PubMed PMID: 34542038.	N	Y										9	spasticity
[112]. Gong Y	Long XM	Xu Y	Cai XY	Ye M. Effects of repetitive transcranial magnetic stimulation combined with transcranial direct current stimulation on motor function and cortex excitability in subacute stroke patients: A randomized controlled trial. Clin Rehabil. 2021;35(5):718-27. Epub 20201123. doi: 10.1177/0269215520972940. PubMed PMID: 33222502.			N		Y									9	cathodal/LF NIBS
[113]. Cleland BT	Sisel E	Madhavan S. Motor evoked potential latency and duration from tibialis anterior in individuals with chronic stroke. Exp Brain Res. 2021;239(7):2251-60. Epub 20210531. doi: 10.1007/s00221-021-06144-2. PubMed PMID: 34059935; PubMed Central PMCID: PMC8369391.					N	Y										9
[114]. Cheng I	Sasegbon A	Hamdy S. Effects of Neurostimulation on Poststroke Dysphagia: A Synthesis of Current Evidence From Randomized Controlled Trials. NEUROMODULATION. 2021;24(8):1388-401. doi: 10.1111/ner.13327. PubMed PMID: WOS:000596945100001.					N	Y										9	dysphagia review
[115]. Cheng HJ	Ng KK	Qian X	Ji F	Lu ZK	Teo WP	et al. Task-related brain functional network reconfigurations relate to motor recovery in chronic subcortical stroke. SCIENTIFIC REPORTS. 2021;11(1). doi: 10.1038/s41598-021-87789-5. PubMed PMID: WOS:000642573000005.	N		Y									9	cathiodal cM1
[116]. Chen Q	Shen D	Sun H	Ke J	Wang H	Pan S	et al. Effects of coupling inhibitory and facilitatory repetitive transcranial magnetic stimulation on motor recovery in patients following acute cerebral infarction. NeuroRehabilitation. 2021;48(1):83-96. doi: 10.3233/nre-201606. PubMed PMID: 33361618.	N		Y									9	LF rTMS cM1
[117]. Chen JL	Schipani A	Schuch CP	Lam H	Swardfager W	Thiel A	Edwards JD. Does Cathodal vs. Sham Transcranial Direct Current Stimulation Over Contralesional Motor Cortex Enhance Upper Limb Motor Recovery Post-stroke? A Systematic Review and Meta-analysis. FRONTIERS IN NEUROLOGY. 2021;12. doi: 10.3389/fneur.2021.626021. PubMed PMID: WOS:000645298000001.	N				Y							9
[118]. Casula EP	Pellicciari MC	Bonnì S	Spanò B	Ponzo V	Salsano I	et al. Evidence for interhemispheric imbalance in stroke patients as revealed by combining transcranial magnetic stimulation and electroencephalography. Hum Brain Mapp. 2021;42(5):1343-58. Epub 20210113. doi: 10.1002/hbm.25297. PubMed PMID: 33439537; PubMed Central PMCID: PMC7927297.	N								Y			9
[119]. Carino-Escobar RI	Valdés-Cristerna R	Carrillo-Mora P	Rodriguez-Barragan MA	Hernandez-Arenas C	Quinzaños-Fresnedo J	et al. Prognosis of stroke upper limb recovery with physiological variables using regression tree ensembles. J Neural Eng. 2021;18(4). Epub 20210514. doi: 10.1088/1741-2552/abfc1e. PubMed PMID: 33906163.	N								Y			9
[120]. Boasquevisque DS	Servinsckins L	de Paiva JPQ	Dos Santos DG	Soares P	Pires DS	et al. Contralesional Cathodal Transcranial Direct Current Stimulation Does Not Enhance Upper Limb Function in Subacute Stroke: A Pilot Randomized Clinical Trial. Neural Plast. 2021;2021:8858394. Epub 20210810. doi: 10.1155/2021/8858394. PubMed PMID: 34426738; PubMed Central PMCID: PMC8380180.	N		Y									9	Contralesional Cathodal Transcranial Direct Current Stimulation Does Not Enhance Upper Limb Function in Subacute Stroke
[121]. Zhang GQ	Gao CH	Ruan XH	Liu YL	Li YT	Li E	et al. Intermittent Theta-Burst Stimulation Over the Suprahyoid Muscles Motor Cortex Facilitates Increased Degree Centrality in Healthy Subjects. FRONTIERS IN HUMAN NEUROSCIENCE. 2020;14. doi: 10.3389/fnhum.2020.00200. PubMed PMID: WOS:000548621800001.	N							y				9	healthy subjects
[122]. Yao X	Cui L	Wang J	Feng W	Bao Y	Xie Q. Effects of transcranial direct current stimulation with virtual reality on upper limb function in patients with ischemic stroke: a randomized controlled trial. J Neuroeng Rehabil. 2020;17(1):73. Epub 20200615. doi: 10.1186/s12984-020-00699-x. PubMed PMID: 32539812; PubMed Central PMCID: PMC7296643.		N		y									9	cathodal tDCS
[123]. Xu AH	Sun YX. Research hotspots and effectiveness of repetitive transcranial magnetic stimulation in stroke rehabilitation. Neural Regen Res. 2020;15(11):2089-97. doi: 10.4103/1673-5374.282269. PubMed PMID: 32394967; PubMed Central PMCID: PMC7716019.						N				Y							9
[124]. Wang Q	Zhang D	Zhao YY	Hai H	Ma YW. Effects of high-frequency repetitive transcranial magnetic stimulation over the contralesional motor cortex on motor recovery in severe hemiplegic stroke: A randomized clinical trial. Brain Stimul. 2020;13(4):979-86. Epub 20200402. doi: 10.1016/j.brs.2020.03.020. PubMed PMID: 32380449.			Y											10
[125]. Shibata T	Urata A	Kawahara K	Furuya K	Ishikuro K	Hattori N	Kuroda S. Therapeutic Effects of Diagonal-Transcranial Direct Current Stimulation on Functional Recovery in Acute Stroke: A Pilot Study. J Stroke Cerebrovasc Dis. 2020;29(10):105107. Epub 20200709. doi: 10.1016/j.jstrokecerebrovasdis.2020.105107. PubMed PMID: 32912556.	N		Y									9	cathodal cM1
[126]. Revill KP	Haut MW	Belagaje SR	Nahab F	Drake D	Buetefisch CM. Hebbian-Type Primary Motor Cortex Stimulation: A Potential Treatment of Impaired Hand Function in Chronic Stroke Patients. Neurorehabil Neural Repair. 2020;34(2):159-71. Epub 20200124. doi: 10.1177/1545968319899911. PubMed PMID: 31976804; PubMed Central PMCID: PMC7012764.		N		Y									9	Hebbian-type (training(Hebb)) or sham stimulation (training(sham)) of the lesioned M1
[127]. Ojardias E	Azé OD	Luneau D	Mednieks J	Condemine A	Rimaud D	et al. The Effects of Anodal Transcranial Direct Current Stimulation on the Walking Performance of Chronic Hemiplegic Patients. Neuromodulation. 2020;23(3):373-9. Epub 20190523. doi: 10.1111/ner.12962. PubMed PMID: 31124218.	N	Y										9	walkling
[128]. Mezger E	Brunoni AR	Hasan A	Häckert J	Strube W	Keeser D	et al. tDCS for auditory verbal hallucinations in a case of schizophrenia and left frontal lesion: efield simulation and clinical results. Neurocase. 2020;26(4):241-7. Epub 20200612. doi: 10.1080/13554794.2020.1776334. PubMed PMID: 32529897.	N	Y										9	schizophrenia
[129]. Meng Y	Zhang D	Hai H	Zhao YY	Ma YW. Efficacy of coupling intermittent theta-burst stimulation and 1 Hz repetitive transcranial magnetic stimulation to enhance upper limb motor recovery in subacute stroke patients: A randomized controlled trial. RESTORATIVE NEUROLOGY AND NEUROSCIENCE. 2020;38(1):109-18. doi: 10.3233/RNN-190953. PubMed PMID: WOS:000514112900008.			N		Y									9	LF rTMS cM1
[130]. Matsuura A	Karita T	Nakaso N	Kondo Y	Mori F. Mirror movement-like muscle hypertonia stroke model based on ipsilateral weight load. Neuroreport. 2020;31(3):251-5. doi: 10.1097/wnr.0000000000001403. PubMed PMID: 31923024.			N								Y			9
[131]. Lin YL	Potter-Baker KA	Cunningham DA	Li M	Sankarasubramanian V	Lee J	et al. Stratifying chronic stroke patients based on the influence of contralesional motor cortices: An inter-hemispheric inhibition study. Clin Neurophysiol. 2020;131(10):2516-25. Epub 20200703. doi: 10.1016/j.clinph.2020.06.016. PubMed PMID: 32712080; PubMed Central PMCID: PMC7487004.	N								Y			9	study IHI
[132]. Lim H	Madhavan S. Differential corticomotor mechanisms of ankle motor control in post stroke individuals with and without motor evoked potentials. Brain Res. 2020;1739:146833. Epub 20200413. doi: 10.1016/j.brainres.2020.146833. PubMed PMID: 32298662; PubMed Central PMCID: PMC7246021.						N	Y										9
[133]. Li X	Morton SM. Effects of chronic antidepressant use on neurophysiological responses to tDCS post-stroke. Neurosci Lett. 2020;717:134723. Epub 20191224. doi: 10.1016/j.neulet.2019.134723. PubMed PMID: 31881255; PubMed Central PMCID: PMC6980763.						N	Y										9	motor cortical excitability and SSRI and tDCS
[134]. Lefaucheur JP	Aleman A	Baeken C	Benninger DH	Brunelin J	Di Lazzaro V	et al. Evidence-based guidelines on the therapeutic use of repetitive transcranial magnetic stimulation (rTMS): An update (2014–2018). Clinical Neurophysiology. 2020;131(2):474-528. doi: 10.1016/j.clinph.2019.11.002.	N				Y							9
[135]. Lee SH	Kim WS	Park J	Kim J	Paik NJ. Effects of anodal transcranial direct current stimulation over the contralesional hemisphere on motor recovery in subacute stroke patients with severe upper extremity hemiparesis: Study protocol for a randomized controlled trial. Medicine (Baltimore). 2020;99(14):e19495. doi: 10.1097/md.0000000000019495. PubMed PMID: 32243365; PubMed Central PMCID: PMC7220659.			N										Y	9
[136]. Kuo IJ	Tang CW	Tsai YA	Tang SC	Lin CJ	Hsu SP	et al. Neurophysiological signatures of hand motor response to dual-transcranial direct current stimulation in subacute stroke: a TMS and MEG study. J Neuroeng Rehabil. 2020;17(1):72. Epub 20200611. doi: 10.1186/s12984-020-00706-1. PubMed PMID: 32527268; PubMed Central PMCID: PMC7291576.	N		Y									9	cathodal cM1
[137]. Kumari N	Taylor D	Olsen S	Rashid U	Signal N. Cerebellar transcranial direct current stimulation for motor learning in people with chronic stroke: A pilot randomized controlled trial. Brain Sciences. 2020;10(12):1-23. doi: 10.3390/brainsci10120982.			N	y										9	walking and cerfebellar stimulation
[138]. Kim WS	Kwon BS	Seo HG	Park J	Paik NJ. Low-Frequency Repetitive Transcranial Magnetic Stimulation Over Contralesional Motor Cortex for Motor Recovery in Subacute Ischemic Stroke: A Randomized Sham-Controlled Trial. Neurorehabil Neural Repair. 2020;34(9):856-67. Epub 20200818. doi: 10.1177/1545968320948610. PubMed PMID: 32807013.			N		Y									9	LF rTMS cM1
[139]. Kim JS	Kim DH	Kim HJ	Jung KJ	Hong J	Kim DY. Effect of Repetitive Transcranial Magnetic Stimulation in Post-stroke Patients with Severe Upper-Limb Motor Impairment. Brain Neurorehabil. 2020;13(1):e3. Epub 20191024. doi: 10.12786/bn.2020.13.e3. PubMed PMID: 36744269; PubMed Central PMCID: PMC9879525.		N		Y									9	LF rTMS cM1
[140]. Kantak S	Luchmee D. Contralesional motor cortex is causally engaged during more dexterous actions of the paretic hand after stroke—A Preliminary report. Neuroscience Letters. 2020;720. doi: 10.1016/j.neulet.2020.134751.						N		Y									9
[141]. Facchin L	Schöne C	Mensen A	Bandarabadi M	Pilotto F	Saxena S	et al. Slow Waves Promote Sleep-Dependent Plasticity and Functional Recovery after Stroke. JOURNAL OF NEUROSCIENCE. 2020;40(45):8637-51. doi: 10.1523/JNEUROSCI.0373-20.2020. PubMed PMID: WOS:000588121700004.	N	Y										9
[142]. Cirillo J	Mooney RA	Ackerley SJ	Barber PA	Borges VM	Clarkson AN	et al. Neurochemical balance and inhibition at the subacute stage after stroke. J Neurophysiol. 2020;123(5):1775-90. Epub 20200318. doi: 10.1152/jn.00561.2019. PubMed PMID: 32186435.	N								Y			9
[143]. Chiu D	McCane CD	Lee J	John B	Nguyen L	Butler K	et al. Multifocal transcranial stimulation in chronic ischemic stroke: A phase 1/2a randomized trial. JOURNAL OF STROKE & CEREBROVASCULAR DISEASES. 2020;29(6). doi: 10.1016/j.jstrokecerebrovasdis.2020.104816. PubMed PMID: WOS:000563779200012.	N		Y									9
[144]. Chew E	Teo WP	Tang N	Ang KK	Ng YS	Zhou JH	et al. Using Transcranial Direct Current Stimulation to Augment the Effect of Motor Imagery-Assisted Brain-Computer Interface Training in Chronic Stroke Patients-Cortical Reorganization Considerations. FRONTIERS IN NEUROLOGY. 2020;11. doi: 10.3389/fneur.2020.00948. PubMed PMID: WOS:000570408400001.	N		Y									9	cathodal cM1
[145]. Chen X	Liu X	Cui Y	Xu G	Liu L	Zhang X	et al. Efficacy of functional magnetic stimulation in improving upper extremity function after stroke: a randomized	N		Y									9	LF rTMS
[146]. Bonnì S	Motta C	Pellicciari MC	Casula EP	Cinnera AM	Maiella M	et al. Intermittent Cerebellar Theta Burst Stimulation Improves Visuo-motor Learning in Stroke Patients: a Pilot Study. Cerebellum. 2020;19(5):739-43. doi: 10.1007/s12311-020-01146-2. PubMed PMID: 32462496.	N	Y										9	cerebellar TBS; visuomotor learning
[147]. Boddington LJ	Gray JP	Schulz JM	Reynolds JNJ. Low-intensity contralesional electrical theta burst stimulation modulates ipsilesional excitability and enhances stroke recovery. Exp Neurol. 2020;323:113071. Epub 20191024. doi: 10.1016/j.expneurol.2019.113071. PubMed PMID: 31669070.				N									y		9	mice; invasive iTBS
[148]. Benussi A	Premi E	Cantoni V	Compostella S	Magni E	Gilberti N	et al. Cortical Inhibitory Imbalance in Functional Paralysis. Front Hum Neurosci. 2020;14:153. Epub 20200507. doi: 10.3389/fnhum.2020.00153. PubMed PMID: 32457588; PubMed Central PMCID: PMC7220997.	N								Y			9
[149]. Baker K	Carlson HL	Zewdie E	Kirton A. Developmental Remodelling of the Motor Cortex in Hemiparetic Children With Perinatal Stroke. Pediatr Neurol. 2020;112:34-43. Epub 20200806. doi: 10.1016/j.pediatrneurol.2020.08.004. PubMed PMID: 32911261.				N								Y			9
[150]. Ahn SM	Jung DH	Lee HJ	Pak ME	Jung YJ	Shin YI	et al. Contralesional Application of Transcranial Direct Current Stimulation on Functional Improvement in Ischemic Stroke Mice. Stroke. 2020;51(7):2208-18. Epub 20200610. doi: 10.1161/strokeaha.120.029221. PubMed PMID: 32521221.	N	Y										9
[151]. Zebhauser PT	Vernet M	Unterburger E	Brem AK. Visuospatial Neglect-a Theory-Informed Overview of Current and Emerging Strategies and a Systematic Review on the Therapeutic Use of Non-invasive Brain Stimulation. NEUROPSYCHOLOGY REVIEW. 2019;29(4):397-420. doi: 10.1007/s11065-019-09417-4. PubMed PMID: WOS:000497415300002.				N				Y							9
[152]. Yarossi M	Patel J	Qiu Q	Massood S	Fluet G	Merians A	et al. The Association Between Reorganization of Bilateral M1 Topography and Function in Response to Early Intensive Hand Focused Upper Limb Rehabilitation Following Stroke Is Dependent on Ipsilesional Corticospinal Tract Integrity. Front Neurol. 2019;10:258. Epub 20190326. doi: 10.3389/fneur.2019.00258. PubMed PMID: 30972004; PubMed Central PMCID: PMC6443957.	N								Y			9
[153]. Tung YC	Lai CH	Liao CD	Huang SW	Liou TH	Chen HC. Repetitive transcranial magnetic stimulation of lower limb motor function in patients with stroke: a systematic review and meta-analysis of randomized controlled trials. CLINICAL REHABILITATION. 2019;33(7):1102-12. doi: 10.1177/0269215519835889. PubMed PMID: WOS:000472038900002.		N				Y							9
[154]. Tang SC	Lee LJ	Jeng JS	Hsieh ST	Chiang MC	Yeh SJ	et al. Pathophysiology of Central Poststroke Pain: Motor Cortex Disinhibition and Its Clinical and Sensory Correlates. Stroke. 2019;50(10):2851-7. Epub 20190910. doi: 10.1161/strokeaha.119.025692. PubMed PMID: 31500556.	N	Y										9
[155]. Tamashiro H	Kinoshita S	Okamoto T	Urushidani N	Abo M. Effect of baseline brain activity on response to low-frequency rTMS/intensive occupational therapy in poststroke patients with upper limb hemiparesis: a near-infrared spectroscopy study. Int J Neurosci. 2019;129(4):337-43. Epub 20181126. doi: 10.1080/00207454.2018.1536053. PubMed PMID: 30311827.			N		Y									9	LF rTMS cM1
[156]. Sasegbon A	Watanabe M	Simons A	Michou E	Vasant DH	Magara J	et al. Cerebellar repetitive transcranial magnetic stimulation restores pharyngeal brain activity and swallowing behaviour after disruption by a cortical virtual lesion. J Physiol. 2019;597(9):2533-46. Epub 20190403. doi: 10.1113/jp277545. PubMed PMID: 30907429; PubMed Central PMCID: PMC6487931.	N	Y										9	cerebellar and swallowing
[157]. Santos Ferreira I	Teixeira Costa B	Lima Ramos C	Lucena P	Thibaut A	Fregni F. Searching for the optimal tDCS target for motor rehabilitation. Journal of NeuroEngineering and Rehabilitation. 2019;16(1). doi: 10.1186/s12984-019-0561-5.		N				Y							9
[158]. Riddell M	Kuo HC	Zewdie E	Kirton A. Mirror movements in children with unilateral cerebral palsy due to perinatal stroke: clinical correlates of plasticity reorganization. Dev Med Child Neurol. 2019;61(8):943-9. Epub 20190128. doi: 10.1111/dmcn.14155. PubMed PMID: 30690708.				N								Y			9
[159]. Pinto CB	Morales-Quezada L	Piza PVD	Zeng D	Vlez FGS	Ferreira IS	et al. Combining Fluoxetine and rTMS in Poststroke Motor Recovery: A Placebo-Controlled Double-Blind Randomized Phase 2 Clinical Trial. NEUROREHABILITATION AND NEURAL REPAIR. 2019;33(8):643-55. doi: 10.1177/1545968319860483. PubMed PMID: WOS:000474954100001.	N		Y									9	LF rTMS cM1
[160]. Pan W	Wang P	Song X	Sun X	Xie Q. The Effects of Combined Low Frequency Repetitive Transcranial Magnetic Stimulation and Motor Imagery on Upper Extremity Motor Recovery Following Stroke. Front Neurol. 2019;10:96. Epub 20190219. doi: 10.3389/fneur.2019.00096. PubMed PMID: 30873100; PubMed Central PMCID: PMC6401593.			N		Y									9	LF rTMS cM1
[161]. Palmer JA	Wheaton LA	Gray WA	Saltão da Silva MA	Wolf SL	Borich MR. Role of Interhemispheric Cortical Interactions in Poststroke Motor Function. Neurorehabil Neural Repair. 2019;33(9):762-74. Epub 20190722. doi: 10.1177/1545968319862552. PubMed PMID: 31328638; PubMed Central PMCID: PMC6713273.		N								Y			9
[162]. Noh JS	Lim JH	Choi TW	Jang SG	Pyun SB. Effects and safety of combined rTMS and action observation for recovery of function in the upper extremities in stroke patients: A randomized controlled trial. Restor Neurol Neurosci. 2019;37(3):219-30. doi: 10.3233/rnn-180883. PubMed PMID: 31177248.			N		Y									9	LF rTMS cM1
[163]. Niimi M	Sasaki N	Kimura C	Hara T	Yamada N	Abo M. Sleep during low-frequency repetitive transcranial magnetic stimulation is associated with functional improvement in upper limb hemiparesis after stroke. Acta Neurol Belg. 2019;119(2):233-8. Epub 20180607. doi: 10.1007/s13760-018-0957-1. PubMed PMID: 29882010.		N		Y									9	LF rTMS cM1
[164]. Lin LF	Chang KH	Huang YZ	Lai CH	Liou TH	Lin YN. Simultaneous stimulation in bilateral leg motor areas with intermittent theta burst stimulation to improve functional performance after stroke: a feasibility pilot study. EUROPEAN JOURNAL OF PHYSICAL AND REHABILITATION MEDICINE. 2019;55(2):162-8. doi: 10.23736/S1973-9087.18.05245-0. PubMed PMID: WOS:000467458000004.		N	Y										9	TBS LL
[165]. Liao WW	Whitall J	Wittenberg GF	Barton JE	Waller SM. Not all brain regions are created equal for improving bimanual coordination in individuals with chronic stroke. CLINICAL NEUROPHYSIOLOGY. 2019;130(8):1218-30. doi: 10.1016/j.clinph.2019.04.711. PubMed PMID: WOS:000473588400005.			Y											10
[166]. Lee J	Lee A	Kim H	Shin M	Yun SM	Jung Y	et al. Different Brain Connectivity between Responders and Nonresponders to Dual-Mode Noninvasive Brain Stimulation over Bilateral Primary Motor Cortices in Stroke Patients. Neural Plast. 2019;2019:3826495. Epub 20190407. doi: 10.1155/2019/3826495. PubMed PMID: 31093270; PubMed Central PMCID: PMC6476041.	N		Y									9	LF rTMS cM1
[167]. Koch G	Bonnì S	Casula EP	Iosa M	Paolucci S	Pellicciari MC	et al. Effect of Cerebellar Stimulation on Gait and Balance Recovery in Patients With Hemiparetic Stroke: A Randomized Clinical Trial. JAMA Neurol. 2019;76(2):170-8. doi: 10.1001/jamaneurol.2018.3639. PubMed PMID: 30476999; PubMed Central PMCID: PMC6439971.	N	Y										9	cerebella gait
[168]. Kindred JH	Kautz SA	Wonsetler EC	Bowden MG. Single Sessions of High-Definition Transcranial Direct Current Stimulation Do Not Alter Lower Extremity Biomechanical or Corticomotor Response Variables Post-stroke. Front Neurosci. 2019;13:286. Epub 20190411. doi: 10.3389/fnins.2019.00286. PubMed PMID: 31031579; PubMed Central PMCID: PMC6470292.				N	Y										9
[169]. Khan F	Rathore C	Kate M	Joy J	Zachariah G	Vincent PC	et al. The comparative efficacy of theta burst stimulation or functional electrical stimulation when combined with physical therapy after stroke: a randomized controlled trial. CLINICAL REHABILITATION. 2019;33(4):693-703. doi: 10.1177/0269215518820896. PubMed PMID: WOS:000461763000011.	N		Y									9	cTBS cm1
[170]. Jin MX	Zhang ZW	Bai ZF	Fong KNK. Timing-dependent interaction effects of tDCS with mirror therapy on upper extremity motor recovery in patients with chronic stroke: A randomized controlled pilot study. JOURNAL OF THE NEUROLOGICAL SCIENCES. 2019;405. doi: 10.1016/j.jns.2019.116436. PubMed PMID: WOS:000496608400014.				N		Y									9	cathodal cM1
[171]. Hensel L	Grefkes C	Tscherpel C	Ringmaier C	Kraus D	Hamacher S	et al. Intermittent theta burst stimulation applied during early rehabilitation after stroke: study protocol for a randomised controlled trial. BMJ Open. 2019;9(12):e034088. Epub 20191230. doi: 10.1136/bmjopen-2019-034088. PubMed PMID: 31892668; PubMed Central PMCID: PMC6955550.	N										Y	9
[172]. Hammerbeck U	Hoad D	Greenwood R	Rothwell JC. The unsolved role of heightened connectivity from the unaffected hemisphere to paretic arm muscles in chronic stroke. Clin Neurophysiol. 2019;130(5):781-8. Epub 20190318. doi: 10.1016/j.clinph.2019.02.018. PubMed PMID: 30925310.				N								Y			9
[173]. Ferreira IS	Costa BT	Ramos CL	Lucena P	Thibaut A	Fregni F. Searching for the optimal tDCS target for motor rehabilitation. JOURNAL OF NEUROENGINEERING AND REHABILITATION. 2019;16. doi: 10.1186/s12984-019-0561-5. PubMed PMID: WOS:000475940300001.		N				Y							9
[174]. Etoh S	Kawamura K	Tomonaga K	Miura S	Harada S	Noma T	et al. Effects of concomitant neuromuscular electrical stimulation during repetitive transcranial magnetic stimulation before repetitive facilitation exercise on the hemiparetic hand. NeuroRehabilitation. 2019;45(3):323-9. doi: 10.3233/nre-192800. PubMed PMID: 31796693.	N		Y									9	LF rTMS cM1
[175]. Du J	Yang F	Hu JP	Hu JZ	Xu Q	Cong N	et al. Effects of high- and low-frequency repetitive transcranial magnetic stimulation on motor recovery in early stroke patients: Evidence from a randomized controlled trial with clinical	N		Y									9	LF rTMS cM1
[176]. Cunningham DA	Knutson JS	Sankarasubramanian V	Potter-Baker KA	Machado AG	Plow EB. Bilateral Contralaterally Controlled Functional Electrical Stimulation Reveals New Insights Into the Interhemispheric Competition Model in Chronic Stroke. Neurorehabil Neural Repair. 2019;33(9):707-17. Epub 20190718. doi: 10.1177/1545968319863709. PubMed PMID: 31315515; PubMed Central PMCID: PMC6693953.		N								Y			9
[177]. Coppens MJM	Staring WHA	Nonnekes J	Geurts ACH	Weerdesteyn V. Offline effects of transcranial direct current stimulation on reaction times of lower extremity movements in people after stroke: a pilot cross-over study. J Neuroeng Rehabil. 2019;16(1):136. Epub 20191107. doi: 10.1186/s12984-019-0604-y. PubMed PMID: 31699109; PubMed Central PMCID: PMC6839051.			N	Y										9	LL
[178]. Caglayan AB	Beker MC	Caglayan B	Yalcin E	Caglayan A	Yulug B	et al. Acute and Post-acute Neuromodulation Induces Stroke Recovery by Promoting Survival Signaling	N		Y									9	animal; ipsilesional
[179]. Bonin Pinto C	Morales-Quezada L	de Toledo Piza PV	Zeng D	Saleh Vélez FG	Ferreira IS	et al. Combining Fluoxetine and rTMS in Poststroke Motor Recovery: A Placebo-Controlled Double-Blind Randomized Phase 2 Clinical Trial. Neurorehabil Neural Repair. 2019;33(8):643-55. Epub 20190709. doi: 10.1177/1545968319860483. PubMed PMID: 31286828; PubMed Central PMCID: PMC6688938.	N		Y									9	LF rTMS cM1
[180]. Ant JM	Niessen E	Achilles EIS	Saliger J	Karbe H	Weiss PH	Fink GR. Anodal tDCS over left parietal cortex expedites recovery from stroke-induced apraxic imitation deficits: a pilot study. Neurol Res Pract. 2019;1:38. Epub 20191126. doi: 10.1186/s42466-019-0042-0. PubMed PMID: 33324903; PubMed Central PMCID: PMC7650120.	N		Y									9
[181]. Zandvliet SB	Meskers CGM	Kwakkel G	van Wegen EEH. Short-Term Effects of Cerebellar tDCS on Standing Balance Performance in Patients with Chronic Stroke and Healthy Age-Matched Elderly. Cerebellum. 2018;17(5):575-89. doi: 10.1007/s12311-018-0939-0. PubMed PMID: 29797226; PubMed Central PMCID: PMC6132826.				N	Y										9	cerebellar LL
[182]. Watanabe K	Kudo Y	Sugawara E	Nakamizo T	Amari K	Takahashi K	et al. Comparative study of ipsilesional and contralesional repetitive transcranial magnetic stimulations for acute infarction. J Neurol Sci. 2018;384:10-4. Epub 20171109. doi: 10.1016/j.jns.2017.11.001. PubMed PMID: 29249365.	N		Y									9	LF rTMS cM1
[183]. Tang X	Hu R	Zhu Y. The effect of intermittent theta burst stimulation on motor dysfunction after stroke. Chinese Journal of Rehabilitation Medicine. 2018;33(12):1410-5. doi: 10.3969/j.issn.1001-1242.2018.12.006.					N						y					9	in Chinese
[184]. Suntrup-Krueger S	Ringmaier C	Muhle P	Wollbrink A	Kemmling A	Hanning U	et al. Randomized trial of transcranial direct current stimulation for poststroke dysphagia. Ann Neurol. 2018;83(2):328-40. Epub 20180206. doi: 10.1002/ana.25151. PubMed PMID: 29350775.	N	Y										9	dysphagia
[185]. Seo HY	Kim GW	Won YH	Park SH	Seo JH	Ko MH. Changes in Intracortical Excitability of Affected and Unaffected Hemispheres After Stroke Evaluated by Paired-Pulse Transcranial Magnetic Stimulation. Ann Rehabil Med. 2018;42(4):495-501. Epub 20180831. doi: 10.5535/arm.2018.42.4.495. PubMed PMID: 30180517; PubMed Central PMCID: PMC6129700.		N								Y			9
[186]. Seewoo BJ	Feindel KW	Etherington SJ	Rodger J. Resting-state fMRI study of brain activation using low-intensity repetitive transcranial magnetic stimulation in rats. SCIENTIFIC REPORTS. 2018;8. doi: 10.1038/s41598-018-24951-6. PubMed PMID: WOS:000431104900007.				N		Y									9	aimal; low intensity rTMS
[187]. Sandars M	Cloutman L	Woollams AM. Manipulating laterality and polarity of transcranial direct current stimulation to optimise outcomes for anomia therapy in an individual with chronic Broca's aphasia. APHASIOLOGY. 2018;32(7):814-38. doi: 10.1080/02687038.2017.1350631. PubMed PMID: WOS:000431520100005.					N	Y										9	aphasia
[188]. Powell ES	Carrico C	Salyers E	Westgate PM	Sawaki L. The effect of transcutaneous spinal direct current stimulation on corticospinal excitability in chronic incomplete spinal cord injury. NEUROREHABILITATION. 2018;43(2):125-34. doi: 10.3233/NRE-172369. PubMed PMID: WOS:000443290000003.			N							Y				9	SCI
[189]. Picelli A	Chemello E	Castellazzi P	Filippetti M	Brugnera A	Gandolfi M	et al. Combined effects of cerebellar transcranial direct current stimulation and transcutaneous spinal direct current stimulation on robot-assisted gait training in patients with chronic brain stroke: A pilot	N	Y										9	gait
[190]. Pellicciari MC	Bonnì S	Ponzo V	Cinnera AM	Mancini M	Casula EP	et al. Dynamic reorganization of TMS-evoked activity in subcortical stroke patients. Neuroimage. 2018;175:365-78. Epub 20180407. doi: 10.1016/j.neuroimage.2018.04.011. PubMed PMID: 29635028.	N								Y			9
[191]. McCambridge AB	Stinear JW	Byblow WD. Revisiting interhemispheric imbalance in chronic stroke: A tDCS study. Clin Neurophysiol. 2018;129(1):42-50. Epub 20171028. doi: 10.1016/j.clinph.2017.10.016. PubMed PMID: 29145166.					Y											10
[192]. Lotze M	Roschka S	Domin M	Platz T. Predicting Training Gain for a 3 Week Period of Arm Ability Training in the Subacute Stage After Stroke. Front Neurol. 2018;9:854. Epub 20181011. doi: 10.3389/fneur.2018.00854. PubMed PMID: 30364377; PubMed Central PMCID: PMC6193103.				N								Y			9
[193]. Long H	Wang HB	Zhao CG	Duan Q	Feng F	Hui N	et al. Effects of combining high- and low-frequency repetitive transcranial magnetic stimulation on upper limb hemiparesis in the early phase of stroke. RESTORATIVE NEUROLOGY AND NEUROSCIENCE. 2018;36(1):21-30. doi: 10.3233/RNN-170733. PubMed PMID: WOS:000424872200003.	N		Y									9	LF rTMS cM1
[194]. Li J	Zuo Z	Zhang X	Shao X	Lu J	Xue R	et al. Excitatory Repetitive Transcranial Magnetic Stimulation Induces Contralesional Cortico-Cerebellar Pathways After Acute Ischemic Stroke: A Preliminary DTI Study. Front Behav Neurosci. 2018;12:160. Epub 20180727. doi: 10.3389/fnbeh.2018.00160. PubMed PMID: 30140207; PubMed Central PMCID: PMC6094967.	N		Y									9	HF rTMS iM1
[195]. Kuo HC	Zewdie E	Ciechanski P	Damji O	Kirton A. Intervention-Induced Motor Cortex Plasticity in Hemiparetic Children With Perinatal Stroke. Neurorehabil Neural Repair. 2018;32(11):941-52. Epub 20181004. doi: 10.1177/1545968318801546. PubMed PMID: 30284506.			N								Y			9
[196]. Koo WR	Jang BH	Kim CR. Effects of Anodal Transcranial Direct Current Stimulation on Somatosensory Recovery After Stroke: A Randomized Controlled Trial. Am J Phys Med Rehabil. 2018;97(7):507-13. doi: 10.1097/phm.0000000000000910. PubMed PMID: 29465444.					N	Y										9	somatosensory
[197]. Klomjai W	Aneksan B	Pheungphrarattanatrai A	Chantanachai T	Choowong N	Bunleukhet S	et al. Effect of single-session dual-tDCS before physical therapy on lower-limb performance in sub-acute stroke patients: A randomized sham-controlled crossover study. Ann Phys Rehabil Med. 2018;61(5):286-91. Epub 20180512. doi: 10.1016/j.rehab.2018.04.005. PubMed PMID: 29763676.	N	Y										9	LL
[198]. Keitel A	Ofsteng H	Krause V	Pollok B. Anodal Transcranial Direct Current Stimulation (tDCS) Over the Right Primary Motor Cortex (M1) Impairs Implicit Motor Sequence Learning of the Ipsilateral Hand. FRONTIERS IN HUMAN NEUROSCIENCE. 2018;12. doi: 10.3389/fnhum.2018.00289. PubMed PMID: WOS:000439179200001.				N							Y				9	healthy
[199]. Johnson NN	Carey J	Edelman BJ	Doud A	Grande A	Lakshminarayan K	He B. Combined rTMS and virtual reality brain-computer interface training for motor recovery after stroke. J Neural Eng. 2018;15(1):016009. doi: 10.1088/1741-2552/aa8ce3. PubMed PMID: 28914232; PubMed Central PMCID: PMC5821060.	N		Y									9	LF rTMS cM1
[200]. Huang YZ	Lin LF	Chang KH	Hu CJ	Liou TH	Lin YN. Priming With 1-Hz Repetitive Transcranial Magnetic Stimulation Over Contralesional Leg Motor Cortex Does Not Increase the Rate of Regaining Ambulation Within 3 Months of Stroke <i>A Randomized Controlled Trial</i>. AMERICAN JOURNAL OF PHYSICAL MEDICINE & REHABILITATION. 2018;97(5):339-45. doi: 10.1097/PHM.0000000000000850. PubMed PMID: WOS:000431175800012.		N		Y									9	LF rTMS cM1
[201]. Hu M	Ji F	Lu Z	Huang W	Khosrowabadi R	Zhao L	et al. Differential Amplitude of Low-Frequency Fluctuations in brain networks after BCI Training with and without tDCS in Stroke. Annu Int Conf IEEE Eng Med Biol Soc. 2018;2018:1050-3. doi: 10.1109/embc.2018.8512395. PubMed PMID: 30440571.	N	Y										9	LL
[202]. Hordacre B	Moezzi B	Ridding MC. Neuroplasticity and network connectivity of the motor cortex following stroke: A transcranial direct current stimulation study. Hum Brain Mapp. 2018;39(8):3326-39. Epub 20180414. doi: 10.1002/hbm.24079. PubMed PMID: 29655257; PubMed Central PMCID: PMC6866552.					N		Y									9	anodal iM1
[203]. Hordacre B	Moezzi B	Ridding MC. Towards Targeted Brain Stimulation in Stroke: Connectivity as a Biomarker of Response. J Exp Neurosci. 2018;12:1179069518809060. Epub 20181105. doi: 10.1177/1179069518809060. PubMed PMID: 30450005; PubMed Central PMCID: PMC6236477.					N				Y							9
[204]. Du J	Hu J	Hu J	Xu Q	Zhang Q	Liu L	et al. Aberrances of Cortex Excitability and Connectivity Underlying Motor Deficit in Acute Stroke. Neural Plast. 2018;2018:1318093. Epub 20181021. doi: 10.1155/2018/1318093. PubMed PMID: 30420876; PubMed Central PMCID: PMC6215555.	N								Y			9
[205]. Ding Q	Triggs WJ	Kamath SM	Patten C. Short Intracortical Inhibition During Voluntary Movement Reveals Persistent Impairment Post-stroke. Front Neurol. 2018;9:1105. Epub 20190104. doi: 10.3389/fneur.2018.01105. PubMed PMID: 30662425; PubMed Central PMCID: PMC6328452.				N								Y			9
[206]. Carson RG	Rankin ML. Shaping the Effects of Associative Brain Stimulation by Contractions of the Opposite Limb. Front Psychol. 2018;9:2249. Epub 20181119. doi: 10.3389/fpsyg.2018.02249. PubMed PMID: 30510533; PubMed Central PMCID: PMC6252341.						N								Y			9
[207]. Calabrò RS	Naro A	Russo M	Bramanti P	Carioti L	Balletta T	et al. Shaping neuroplasticity by using powered exoskeletons in patients with stroke: a randomized clinical trial. J Neuroeng Rehabil. 2018;15(1):35. Epub 20180425. doi: 10.1186/s12984-018-0377-8. PubMed PMID: 29695280; PubMed Central PMCID: PMC5918557.	N								Y			9
[208]. Cabibel V	Muthalib M	Froger J	Perrey S. Comparison of repeated transcranial stimulation and transcranial direct-current stimulation on primary motor cortex excitability and inhibition: A pilot study. Movement and Sports Sciences - Science et Motricite. 2018;100(2):59-67. doi: 10.1051/sm/2018001.				N							Y				9	healthy subjects
[209]. Borich MR	Wolf SL	Tan AQ	Palmer JA. Targeted Neuromodulation of Abnormal Interhemispheric Connectivity to Promote Neural Plasticity and Recovery of Arm Function after Stroke: A Randomized Crossover Clinical Trial Study Protocol. Neural Plast. 2018;2018:9875326. Epub 20180312. doi: 10.1155/2018/9875326. PubMed PMID: 29721010; PubMed Central PMCID: PMC5867606.				N										Y	9
[210]. Bertolucci F	Chisari C	Fregni F. The potential dual role of transcallosal inhibition in post-stroke motor recovery. Restor Neurol Neurosci. 2018;36(1):83-97. doi: 10.3233/rnn-170778. PubMed PMID: 29439366.					N								Y			9
[211]. Bachtiar V	Johnstone A	Berrington A	Lemke C	Johansen-Berg H	Emir U	Stagg CJ. Modulating Regional Motor Cortical Excitability with Noninvasive Brain Stimulation Results in Neurochemical Changes in Bilateral Motor Cortices. J Neurosci. 2018;38(33):7327-36. Epub 20180720. doi: 10.1523/jneurosci.2853-17.2018. PubMed PMID: 30030397; PubMed Central PMCID: PMC6096041.	N							Y				9	healthy subjects
[212]. Zewdie E	Damji O	Ciechanski P	Seeger T	Kirton A. Contralesional Corticomotor Neurophysiology in Hemiparetic Children With Perinatal Stroke. Neurorehabil Neural Repair. 2017;31(3):261-71. Epub 20161124. doi: 10.1177/1545968316680485. PubMed PMID: 27885162.			N								Y			9
[213]. Yu C	Wang W	Zhang Y	Wang Y	Hou W	Liu S	et al. The Effects of Modified Constraint-Induced Movement Therapy in Acute Subcortical Cerebral Infarction. Front Hum Neurosci. 2017;11:265. Epub 20170518. doi: 10.3389/fnhum.2017.00265. PubMed PMID: 28572764; PubMed Central PMCID: PMC5435756.	N								Y			9
[214]. Yarossi M	Manuweera T	Adamovich SV	Tunik E. The Effects of Mirror Feedback during Target Directed Movements on Ipsilateral Corticospinal Excitability. Front Hum Neurosci. 2017;11:242. Epub 20170511. doi: 10.3389/fnhum.2017.00242. PubMed PMID: 28553218; PubMed Central PMCID: PMC5425477.				N								Y			9
[215]. Yang NY	Fong KN	Li-Tsang CW	Zhou D. Effects of repetitive transcranial magnetic stimulation combined with sensory cueing on unilateral neglect in subacute patients with right hemispheric stroke: a randomized controlled study. Clin Rehabil. 2017;31(9):1154-63. Epub 20161205. doi: 10.1177/0269215516679712. PubMed PMID: 27920261.				N	Y										9	neglect
[216]. Waters S	Wiestler T	Diedrichsen J. Cooperation Not Competition: Bihemispheric tDCS and fMRI Show Role for Ipsilateral Hemisphere in Motor Learning. JOURNAL OF NEUROSCIENCE. 2017;37(31):7500-12. doi: 10.1523/JNEUROSCI.3414-16.2017. PubMed PMID: WOS:000406775100017.					N							Y				9	healthy subjects
[217]. Volz LJ	Vollmer M	Michely J	Fink GR	Rothwell JC	Grefkes C. Time-dependent functional role of the contralesional motor cortex after stroke. Neuroimage Clin. 2017;16:165-74. Epub 20170725. doi: 10.1016/j.nicl.2017.07.024. PubMed PMID: 28794977; PubMed Central PMCID: PMC5540833.		N		Y									9
[218]. Veldema J	Bösl K	Nowak DA. Motor Recovery of the Affected Hand in Subacute Stroke Correlates with Changes of Contralesional Cortical Hand Motor Representation. Neural Plast. 2017;2017:6171903. Epub 20170214. doi: 10.1155/2017/6171903. PubMed PMID: 28286677; PubMed Central PMCID: PMC5329670.					N								Y			9
[219]. Tosun A	Türe S	Askin A	Yardimci EU	Demirdal SU	Kurt Incesu T	et al. Effects of low-frequency repetitive transcranial magnetic stimulation and neuromuscular electrical stimulation on upper extremity motor recovery in the early period after stroke: a preliminary study. Top Stroke Rehabil. 2017;24(5):361-7. Epub 20170322. doi: 10.1080/10749357.2017.1305644. PubMed PMID: 28327054.	N		Y									9	LF rTMS cM1
[220]. Thibaut A	Simis M	Battistella LR	Fanciullacci C	Bertolucci F	Huerta-Gutierrez R	et al. Using Brain Oscillations and Corticospinal Excitability to Understand and Predict Post-Stroke Motor Function. Front Neurol. 2017;8:187. Epub 20170510. doi: 10.3389/fneur.2017.00187. PubMed PMID: 28539912; PubMed Central PMCID: PMC5423894.	N								Y			9
[221]. Tan AQ	Dhaher YY. Contralesional Hemisphere Regulation of Transcranial Magnetic Stimulation-Induced Kinetic Coupling in the Poststroke Lower Limb. Front Neurol. 2017;8:373. Epub 20170807. doi: 10.3389/fneur.2017.00373. PubMed PMID: 28824530; PubMed Central PMCID: PMC5545591.						N	Y										9	LL
[222]. Sankarasubramanian V	Machado AG	Conforto AB	Potter-Baker KA	Cunningham DA	Varnerin NM	et al. Inhibition versus facilitation of contralesional motor cortices in stroke: Deriving a model to tailor brain stimulation. CLINICAL NEUROPHYSIOLOGY. 2017;128(6):892-902. doi: 10.1016/j.clinph.2017.03.030. PubMed PMID: WOS:000402467400005.	y											10
[223]. Saleh S	Yarossi M	Manuweera T	Adamovich S	Tunik E. Network interactions underlying mirror feedback in stroke: A dynamic causal modeling study. Neuroimage Clin. 2017;13:46-54. Epub 20161121. doi: 10.1016/j.nicl.2016.11.012. PubMed PMID: 27920978; PubMed Central PMCID: PMC5126151.			N								Y			9
[224]. Rabadi MH	Aston CE. Effect of Transcranial Direct Current Stimulation on Severely Affected Arm-Hand Motor Function in Patients After an Acute Ischemic Stroke: A Pilot Randomized Control Trial. Am J Phys Med Rehabil. 2017;96(10 Suppl 1):S178-s84. doi: 10.1097/phm.0000000000000823. PubMed PMID: 28837443; PubMed Central PMCID: PMC9635491.						N		Y									9	cathodal cM1
[225]. Patel J	Qiu Q	Yarossi M	Merians A	Massood S	Tunik E	et al. Exploring the impact of visual and movement based priming on a motor intervention in the acute phase post-stroke in persons with severe hemiparesis of the upper extremity. Disabil Rehabil. 2017;39(15):1515-23. Epub 20160916. doi: 10.1080/09638288.2016.1226419. PubMed PMID: 27636200; PubMed Central PMCID: PMC5355001.	N								Y			9
[226]. Park E	Kim MS	Chang WH	Oh SM	Kim YK	Lee A	Kim YH. Effects of Bilateral Repetitive Transcranial Magnetic Stimulation on Post-Stroke Dysphagia. Brain Stimul. 2017;10(1):75-82. Epub 20160811. doi: 10.1016/j.brs.2016.08.005. PubMed PMID: 27593709.	N	Y										9	dysphagia
[227]. Nepveu JF	Thiel A	Tang A	Fung J	Lundbye-Jensen J	Boyd LA	Roig M. A Single Bout of High-Intensity Interval Training Improves Motor Skill Retention in Individuals With Stroke. Neurorehabil Neural Repair. 2017;31(8):726-35. Epub 20170708. doi: 10.1177/1545968317718269. PubMed PMID: 28691645.	N								Y			9
[228]. Matsuura A PhD PT	Karita TP	Nakada NO	Fukushima SP	Mori F PhD MD. Correlation between changes of contralesional cortical activity and motor function recovery in patients with hemiparetic stroke. Phys Ther Res. 2017;20(2):28-35. Epub 20171030. doi: 10.1298/ptr.E9911. PubMed PMID: 29333360; PubMed Central PMCID: PMC5743429.			N								Y			9
[229]. Marquez JL	Conley AC	Karayanidis F	Miller J	Lagopoulos J	Parsons MW. Determining the benefits of transcranial direct current stimulation on functional upper limb movement in chronic stroke. Int J Rehabil Res. 2017;40(2):138-45. doi: 10.1097/mrr.0000000000000220. PubMed PMID: 28196011.		N		Y									9	cathodal cM1
[230]. Lin T	Jiang LS	Dou ZL	Wu C	Liu F	Xu GQ	Lan Y. Effects of Theta Burst Stimulation on Suprahyoid Motor Cortex Excitability in Healthy Subjects. BRAIN STIMULATION. 2017;10(1):91-8. doi: 10.1016/j.brs.2016.08.011. PubMed PMID: WOS:000393254500011.	N							Y				9	healthy
[231]. Liao X	Xing GQ	Guo ZW	Jin Y	Tang Q	He B	et al. Repetitive transcranial magnetic stimulation as an alternative therapy for dysphagia after stroke: a systematic review and meta-analysis. CLINICAL REHABILITATION. 2017;31(3):289-98. doi: 10.1177/0269215516644771. PubMed PMID: WOS:000395385400002.	N				Y							9	review dysphagia
[232]. Kraeutner SN	Ingram TGJ	Boe SG. The effector independent nature of motor imagery: Evidence from rTMS induced inhibition to the primary motor cortices. NEUROPSYCHOLOGIA. 2017;97:1-8. doi: 10.1016/j.neuropsychologia.2017.01.023. PubMed PMID: WOS:000397697000001.					N		Y									9
[233]. Kim MS	Koo H	Han SW	Paulus W	Nitsche MA	Kim YH	et al. Repeated anodal transcranial direct current stimulation induces neural plasticity-associated gene expression in the rat cortex and hippocampus. RESTORATIVE NEUROLOGY AND NEUROSCIENCE. 2017;35(2):137-46. doi: 10.3233/RNN-160689. PubMed PMID: WOS:000398131700001.	N							Y				9
[234]. Khan FR	Chevidikunnan MF. Effectiveness of central plus peripheral stimulation (CPPS) on post stroke upper limb motor rehabilitation. Brain Inj. 2017;31(11):1494-500. Epub 20170928. doi: 10.1080/02699052.2017.1377353. PubMed PMID: 28956646.						N		Y									9	cTBS cM1
[235]. Khan F	Chevidikunnan F. Theta burst stimulation a new paradigm of non-invasive brain stimulation for post-stroke upper limb motor rehabilitation. TURKISH JOURNAL OF PHYSICAL MEDICINE AND REHABILITATION. 2017;63(2):193-6. doi: 10.5606/tftrd.2017.417. PubMed PMID: WOS:000422785900015.						N				Y							9	review
[236]. Jelic MB	Filipovic SR	Milanovic SD	Stevanovic VB	Konstantinovic L. Bilateral sequential motor cortex stimulation and skilled task performance with non-dominant hand. CLINICAL NEUROPHYSIOLOGY. 2017;128(5):814-22. doi: 10.1016/j.clinph.2017.02.020. PubMed PMID: WOS:000402462700017.			N							Y				9	healthy
[237]. Inatomi Y	Nakajima M	Yonehara T	Ando Y. Ipsilateral hemiparesis in ischemic stroke patients. Acta Neurol Scand. 2017;136(1):31-40. Epub 20160926. doi: 10.1111/ane.12690. PubMed PMID: 27666559.				N								Y			9
[238]. Hayward KS	Schmidt J	Lohse KR	Peters S	Bernhardt J	Lannin NA	Boyd LA. Erratum to “Are we armed with the right data? Pooled individual data review of biomarkers in people with severe upper limb impairment after stroke” (NeuroImage: Clinical (2017) 13 (310–319)	N								Y			9	erratum
[239]. Hasegawa K	Kasuga S	Takasaki K	Mizuno K	Liu M	Ushiba J. Ipsilateral EEG mu rhythm reflects the excitability of uncrossed pathways projecting to shoulder muscles. J Neuroeng Rehabil. 2017;14(1):85. Epub 20170825. doi: 10.1186/s12984-017-0294-2. PubMed PMID: 28841920; PubMed Central PMCID: PMC5574148.		N								Y			9
[240]. Frost KL	Carey JR	Broback TW	Carlson NL	Daggett CA	Dalbec MM	Mueller BA. N-of-1 Trial in Person with Pontine Stroke Receiving Repetitive Transcranial Magnetic Stimulation to Improve Hand Function. J Neuroimaging Psychiatry Neurol. 2017;2(2):36-42. Epub 20171012. PubMed PMID: 29435516; PubMed Central PMCID: PMC5807012.	N		Y									9	LF rtms cM1
[241]. Fleming MK	Rothwell JC	Sztriha L	Teo JT	Newham DJ. The effect of transcranial direct current stimulation on motor sequence learning and upper limb function after stroke. Clin Neurophysiol. 2017;128(7):1389-98. Epub 20170331. doi: 10.1016/j.clinph.2017.03.036. PubMed PMID: 28410884.			N		Y									9	cathodal cM1
[242]. Dodd KC	Nair VA	Prabhakaran V. Role of the Contralesional vs. Ipsilesional Hemisphere in Stroke Recovery. FRONTIERS IN HUMAN NEUROSCIENCE. 2017;11. doi: 10.3389/fnhum.2017.00469. PubMed PMID: WOS:000412014400001.					N				Y							9
[243]. Diekhoff-Krebs S	Pool EM	Sarfeld AS	Rehme AK	Eickhoff SB	Fink GR	Grefkes C. Interindividual differences in motor network connectivity and behavioral response to iTBS in stroke patients. Neuroimage Clin. 2017;15:559-71. Epub 20170604. doi: 10.1016/j.nicl.2017.06.006. PubMed PMID: 28652969; PubMed Central PMCID: PMC5476469.	N		Y									9	iTBS to iM1
[244]. Ciechanski P	Kirton A. Transcranial Direct-Current Stimulation Can Enhance Motor Learning in Children. CEREBRAL CORTEX. 2017;27(5):2758-67. doi: 10.1093/cercor/bhw114. PubMed PMID: WOS:000400461700002.						N							Y				9	healthy
[245]. Cassidy JM	Cramer SC. Spontaneous and Therapeutic-Induced Mechanisms of Functional Recovery After Stroke. TRANSLATIONAL STROKE RESEARCH. 2017;8(1):33-46. doi: 10.1007/s12975-016-0467-5. PubMed PMID: WOS:000392486700005.						N				Y							9
[246]. Beaulieu LD	Massé-Alarie H	Ribot-Ciscar E	Schneider C. Reliability of lower limb transcranial magnetic stimulation outcomes in the ipsi- and contralesional hemispheres of adults with chronic stroke. Clin Neurophysiol. 2017;128(7):1290-8. Epub 20170509. doi: 10.1016/j.clinph.2017.04.021. PubMed PMID: 28549277.				N								Y			9
[247]. Aşkın A	Tosun A	Demirdal Ü S. Effects of low-frequency repetitive transcranial magnetic stimulation on upper extremity motor recovery and functional outcomes in chronic stroke patients: A randomized controlled trial. Somatosens Mot Res. 2017;34(2):102-7. Epub 20170420. doi: 10.1080/08990220.2017.1316254. PubMed PMID: 28427299.					N		Y									9	LF rtms cM1
[248]. Allart E	Delval A	Caux-Dedeystere A	Labreuche J	Viard R	Lopes R	Devanne H. Parietomotor connectivity in the contralesional hemisphere after stroke: A paired-pulse TMS study. Clin Neurophysiol. 2017;128(5):707-15. Epub 20170301. doi: 10.1016/j.clinph.2017.02.016. PubMed PMID: 28315613.	N								Y			9
[249]. Willemse RB	Hillebrand A	Ronner HE	Vandertop WP	Stam CJ. Magnetoencephalographic study of hand and foot sensorimotor organization in 325 consecutive patients evaluated for tumor or epilepsy surgery. NEUROIMAGE-CLINICAL. 2016;10:46-53. doi: 10.1016/j.nicl.2015.11.002. PubMed PMID: WOS:000373189000005.			N								Y			9
[250]. Westlake KP	Johnson BP. Commentary on "Facilitation of the Lesioned Motor Cortex During Tonic Contraction of the Unaffected Limb Corresponds to Motor Status After Stroke". J Neurol Phys Ther. 2016;40(1):22-3. doi: 10.1097/npt.0000000000000118. PubMed PMID: 26655099.						N								Y			9	commentary
[251]. Tan AQ	Shemmell J	Dhaher YY. Downregulating Aberrant Motor Evoked Potential Synergies of the Lower Extremity Post Stroke During TMS of the Contralesional Hemisphere. Brain Stimul. 2016;9(3):396-405. Epub 20160201. doi: 10.1016/j.brs.2015.12.006. PubMed PMID: 26927733; PubMed Central PMCID: PMC4875865.					N								Y			9
[252]. Song WG	Amer A	Ryan D	Martin JH. Combined motor cortex and spinal cord neuromodulation promotes corticospinal system functional and structural plasticity and motor function after injury. EXPERIMENTAL NEUROLOGY. 2016;277:46-57. doi: 10.1016/j.expneurol.2015.12.008. PubMed PMID: WOS:000371194800006.				N							Y				9	not humans
[253]. Shields J	Park JE	Srivanitchapoom P	Paine R	Thirugnanasambandam N	Kukke SN	Hallett M. Probing the interaction of the ipsilateral posterior parietal cortex with the premotor cortex using a novel transcranial magnetic stimulation technique. Clin Neurophysiol. 2016;127(2):1475-80. Epub 20150721. doi: 10.1016/j.clinph.2015.06.031. PubMed PMID: 26253032; PubMed Central PMCID: PMC4721936.	N		Y									9	ipsilateral
[254]. Sebastian R	Tsapkini K	Tippett DC. Transcranial direct current stimulation in post stroke aphasia and primary progressive aphasia: Current knowledge and future clinical applications. NEUROREHABILITATION. 2016;39(1):141-52. doi: 10.3233/NRE-161346. PubMed PMID: WOS:000381117400014.					N	Y										9	aphasia
[255]. Rocha S	Silva E	Foerster Á	Wiesiolek C	Chagas AP	Machado G	et al. The impact of transcranial direct current stimulation (tDCS) combined with modified constraint-induced movement therapy (mCIMT) on upper limb function in chronic stroke: a double-blind randomized controlled trial. Disabil Rehabil. 2016;38(7):653-60. Epub 20150610. doi: 10.3109/09638288.2015.1055382. PubMed PMID: 26061222.	N		Y									9	cathodal cM1
[256]. Rastgoo M	Naghdi S	Nakhostin Ansari N	Olyaei G	Jalaei S	Forogh B	Najari H. Effects of repetitive transcranial magnetic stimulation on lower extremity spasticity and motor function in stroke patients. Disabil Rehabil. 2016;38(19):1918-26. Epub 20160215. doi: 10.3109/09638288.2015.1107780. PubMed PMID: 26878554.	N	Y										9	LL
[257]. Palmer JA	Needle AR	Pohlig RT	Binder-Macleod SA. Atypical cortical drive during activation of the paretic and nonparetic tibialis anterior is related to gait deficits in chronic stroke. Clin Neurophysiol. 2016;127(1):716-23. Epub 20150618. doi: 10.1016/j.clinph.2015.06.013. PubMed PMID: 26142877; PubMed Central PMCID: PMC4684488.				N								Y			9
[258]. Morishita T	Inoue T. Brain Stimulation Therapy for Central Post-Stroke Pain from a Perspective of Interhemispheric Neural Network Remodeling. Front Hum Neurosci. 2016;10:166. Epub 20160421. doi: 10.3389/fnhum.2016.00166. PubMed PMID: 27148019; PubMed Central PMCID: PMC4838620.						N	Y										9	CPSP
[259]. McCambridge AB	Stinear JW	Byblow WD. Are ipsilateral motor evoked potentials subject to intracortical inhibition? JOURNAL OF NEUROPHYSIOLOGY. 2016;115(3):1735-9. doi: 10.1152/jn.01139.2015. PubMed PMID: WOS:000376057400051.					N								Y			9	ipsilateral
[260]. McCambridge AB	Stinear JW	Byblow WD. Neurophysiological and behavioural effects of dual-hemisphere transcranial direct current stimulation on the proximal upper limb. EXPERIMENTAL BRAIN RESEARCH. 2016;234(6):1419-28. doi: 10.1007/s00221-015-4547-7. PubMed PMID: WOS:000375550200008.					N							Y				9	healthy
[261]. Li J	Zhang XW	Zuo ZT	Lu J	Meng CL	Fang HY	et al. Cerebral Functional Reorganization in Ischemic Stroke after Repetitive Transcranial Magnetic Stimulation: An fMRI Study. CNS Neurosci Ther. 2016;22(12):952-60. Epub 20160715. doi: 10.1111/cns.12593. PubMed PMID: 27421949; PubMed Central PMCID: PMC6492855.	N		Y									9	iM1 HF rtms
[262]. Li J	Meng XM	Li RY	Zhang R	Zhang Z	Du YF. Effects of different frequencies of repetitive transcranial magnetic stimulation on the recovery of upper limb motor dysfunction in patients with subacute cerebral infarction. Neural Regen Res. 2016;11(10):1584-90. doi: 10.4103/1673-5374.193236. PubMed PMID: 27904488; PubMed Central PMCID: PMC5116836.		N		Y									9	LF rTMS cM1
[263]. Kwon TG	Park E	Kang C	Chang WH	Kim YH. The effects of combined repetitive transcranial magnetic stimulation and transcranial direct current stimulation on motor function in patients with stroke. Restor Neurol Neurosci. 2016;34(6):915-23. doi: 10.3233/rnn-160654. PubMed PMID: 27689549.			y											10
[264]. Kang N	Summers JJ	Cauraugh JH. Transcranial direct current stimulation facilitates motor learning post-stroke: a systematic review and meta-analysis. JOURNAL OF NEUROLOGY NEUROSURGERY AND PSYCHIATRY. 2016;87(4):345-55. doi: 10.1136/jnnp-2015-311242. PubMed PMID: WOS:000372294000002.					N				Y							9
[265]. Huynh W	Vucic S	Krishnan AV	Lin CS	Kiernan MC. Exploring the Evolution of Cortical Excitability Following Acute Stroke. Neurorehabil Neural Repair. 2016;30(3):244-57. Epub 20150706. doi: 10.1177/1545968315593804. PubMed PMID: 26150146.			N								Y			9
[266]. Han JY	Kim JH	Park JH	Song MY	Song MK	Kim DJ	et al. Scalp acupuncture and electromagnetic convergence stimulation for patients with cerebral infarction: study protocol for a randomized controlled trial. Trials. 2016;17(1):490. Epub 20161011. doi: 10.1186/s13063-016-1611-y. PubMed PMID: 27724972; PubMed Central PMCID: PMC5057263.	N										Y	9
[267]. Guo ZW	Jin Y	Peng HT	Xing GQ	Liao X	Wang YF	et al. Ipsilesional High Frequency Repetitive Transcranial Magnetic Stimulation Add-On Therapy Improved Diffusion Parameters of Stroke Patients with Motor Dysfunction: A Preliminary DTI Study. NEURAL PLASTICITY. 2016;2016. doi: 10.1155/2016/6238575. PubMed PMID: WOS:000386852300001.	N		Y									9	HF rTMS iM1
[268]. Guhathakurta D	Dutta A. Computational Pipeline for NIRS-EEG Joint Imaging of tDCS-Evoked Cerebral Responses An Application in Ischemic Stroke. FRONTIERS IN NEUROSCIENCE. 2016;10. doi: 10.3389/fnins.2016.00261. PubMed PMID: WOS:000378511300001.						N		Y									9	ipsilesional
[269]. Grefkes C	Fink GR. Noninvasive brain stimulation after stroke: it is time for large randomized controlled trials! CURRENT OPINION IN NEUROLOGY. 2016;29(6):714-20. doi: 10.1097/WCO.0000000000000395. PubMed PMID: WOS:000387353900007.						N				Y							9
[270]. Goodwill AM	Teo WP	Morgan P	Daly RM	Kidgell DJ. Bihemispheric-tDCS and Upper Limb Rehabilitation Improves Retention of Motor Function in Chronic Stroke: A Pilot Study. Front Hum Neurosci. 2016;10:258. Epub 20160609. doi: 10.3389/fnhum.2016.00258. PubMed PMID: 27375456; PubMed Central PMCID: PMC4899474.			N		Y									9	bihemispheric tDCS	cathodal cM1
[271]. Fleming MK	Newham DJ. Reliability of Transcallosal Inhibition in Healthy Adults. Front Hum Neurosci. 2016;10:681. Epub 20170109. doi: 10.3389/fnhum.2016.00681. PubMed PMID: 28119588; PubMed Central PMCID: PMC5220059.						N		Y									9	control adults iSP	reliability of iSP onset latency, duration and depth in healthy young and older adults.
[272]. Du J	Yang F	Liu L	Hu JZ	Cai BY	Liu WH	et al. Repetitive transcranial magnetic stimulation for rehabilitation of poststroke dysphagia: A randomized	N	Y										9	dysphagia rTMS
[273]. Du J	Tian L	Liu W	Hu J	Xu G	Ma M	et al. Effects of repetitive transcranial magnetic stimulation on motor recovery and motor cortex excitability in patients with stroke: a randomized controlled trial. Eur J Neurol. 2016;23(11):1666-72. Epub 20160718. doi: 10.1111/ene.13105. PubMed PMID: 27425785.	N		Y									9
[274]. Di Lazzaro V	Pellegrino G	Pino G	Ranieri F	Lotti F	Florio L	Capone F. Human motor cortex functional changes in acute stroke: Gender effects. Frontiers in Neuroscience. 2016;10(JAN). doi: 10.3389/fnins.2016.00010.	N		Y									9	iTBS to Ipsilesional	esting and active motor threshold (AMT) and motor-evoked potential amplitude under baseline conditions and after intermittent theta burst stimulation (iTBS) of AH
[275]. Del Felice A	Daloli V	Masiero S	Manganotti P. Contralesional Cathodal versus Dual Transcranial Direct Current Stimulation for Decreasing Upper Limb Spasticity in Chronic Stroke Individuals: A Clinical and Neurophysiological Study. J Stroke Cerebrovasc Dis. 2016;25(12):2932-41. Epub 20160907. doi: 10.1016/j.jstrokecerebrovasdis.2016.08.008. PubMed PMID: 27614402.				N	Y										9	dual tDCS (anode over affected motor cortex [M1] and cathode over contralateral M1) compared with cathodal tDCS (cathode over contralateral M1) on upper limb (UL) functional, behavioral, and neurophysiological measures in chronic poststroke individuals	Cathodal tDCS was superior to dual tDCS in reducing UL distal spasticity immediately after treatment
[276]. Darmani G	Zipser CM	Böhmer GM	Deschet K	Müller-Dahlhaus F	Belardinelli P	et al. Effects of the Selective α5-GABAAR Antagonist S44819 on Excitability in the Human Brain: A TMS-EMG and TMS-EEG Phase I Study. J Neurosci. 2016;36(49):12312-20. doi: 10.1523/jneurosci.1689-16.2016. PubMed PMID: 27927951; PubMed Central PMCID: PMC6601976.	N		Y									9	S44819, a selective α5-GABAAR antagonist, increases cortical excitability in healthy human subjects, as indicated by specific markers of transcranial magnetic stimulation-induced muscle and brain responses measured by electromyography and electroencephalography.
[277]. Chothia M	Doeltgen S	Bradnam LV. Anodal Cerebellar Direct Current Stimulation Reduces Facilitation of Propriospinal Neurons in Healthy Humans. Brain Stimul. 2016;9(3):364-71. Epub 20160111. doi: 10.1016/j.brs.2016.01.002. PubMed PMID: 26849999.					N		Y									9	Anodal cerebellar DCS reduced facilitation without influencing inhibition, but the reduction in facilitation was not associated with performance of the pursuit rotor task.
[278]. Choi CM	Kim JH	Lee JK	Lee BY	Kee HS	Jung KI	Yoon SR. Effects of Repetitive Transcranial Magnetic Stimulation Over Trunk Motor Spot on Balance Function in Stroke Patients. ANNALS OF REHABILITATION MEDICINE-ARM. 2016;40(5):826-34. doi: 10.5535/arm.2016.40.5.826. PubMed PMID: WOS:000410796800007.	N	Y										9	balance function was significantly improved after high frequency rTMS as compared with that after sham rTMS (p<0.05)
[279]. Chisari C	Sgherri G	Lamola G	Rossi B. The combined use of tDCS and other rehabilitation techniques to improve upper limb motor function after stroke. Transcranial Direct Current Stimulation (tDCS): Emerging Uses	Safety and Neurobiological Effects2016. p. 53-66.			N								Y			9	tDCS and robot-assisted therapy in stroke rehabilitation	combination of tDCS and physical rehabilitation assisted by robots may enhance the effects of either intervention used alone, resulting in additional motor gains for patients.
[280]. Chen CY	Rich TL	Cassidy JM	Gillick BT. Corticospinal Excitability in Children with Congenital Hemiparesis. Brain Sci. 2016;6(4). Epub 20161020. doi: 10.3390/brainsci6040049. PubMed PMID: 27775599; PubMed Central PMCID: PMC5187563.				N		Y									9	higher probability of finding a motor evoked potential (MEP) on the non-lesioned hemisphere compared to the lesioned hemisphere (p = 0.005). The resting motor threshold (RMT) was lower on the non-lesioned hemisphere than the lesioned hemispher
[281]. Carlson HL	Jadavji Z	Mineyko A	Damji O	Hodge J	Saunders J	et al. Treatment of dysphasia with rTMS and language therapy after childhood stroke: Multimodal imaging of plastic change. Brain and Language. 2016;159:23-34. doi: 10.1016/j.bandl.2016.05.008.	N	Y										9	inhibitory rTMS to contralesional IFG combined with intensive speech therapy (SLT). A
[282]. Calabrò RS	Russo M	Naro A	Milardi D	Balletta T	Leo A	et al. Who May Benefit From Armeo Power Treatment? A Neurophysiological Approach to Predict Neurorehabilitation Outcomes. Pm r. 2016;8(10):971-8. Epub 20160220. doi: 10.1016/j.pmrj.2016.02.004. PubMed PMID: 26902866.	N		Y									9	increase of cortical plasticity in the affected hemisphere (motor evoked potential amplitude increase, P = .03), a decrease of interhemispheric inhibition (affected hemisphere cortical silent period duration decrease, P = .01; unaffected hemisphere cortical silent period duration increase, P = .004; repetitive paired associative stimulation aftereffect increase, P = .008). Such findings were para…
[283]. Bashir S	Vernet M	Najib U	Perez J	Alonso-Alonso M	Knobel M	et al. Enhanced motor function and its neurophysiological correlates after navigated low-frequency repetitive transcranial magnetic stimulation over the contralesional motor cortex in stroke. Restor Neurol Neurosci. 2016;34(4):677-89. doi: 10.3233/rnn-140460. PubMed PMID: 27567763; PubMed Central PMCID: PMC5384333.	N		Y									9	TMS induced an increase in excitability in the ipsilesional (non-stimulated) motor cortex and led to improved performance in the finger tapping task and pinch force task
[284]. Zheng X	Schlaug G. Structural white matter changes in descending motor tracts correlate with improvements in motor impairment after undergoing a treatment course of tDCS and physical therapy. Front Hum Neurosci. 2015;9:229. Epub 20150430. doi: 10.3389/fnhum.2015.00229. PubMed PMID: 25983684; PubMed Central PMCID: PMC4415397.						N		Y									9	anode placed over the ipsilesional motor cortex and the cathodeoverthecontralesionalmotorcortex
[285]. Yao J	Drogos J	Veltink F	Anderson C	Zaa JCU	Hanson LI	Dewald JPA. The effect of transcranial direct current stimulation on the expression of the flexor synergy in the paretic arm in chronic stroke is dependent on shoulder abduction loading. FRONTIERS IN HUMAN NEUROSCIENCE. 2015;9. doi: 10.3389/fnhum.2015.00262. PubMed PMID: WOS:000356013500001.	Y											10	anodal stimulation of the lesioned M1 caused a clear trend (p = 0.058) of increasing the reaching ability at a medium level of SABD loading (25%), but not for higher loads (50%). This suggests that anodal stimulation increases residual corticospinal tract activity, which successfully increases reaching ability at moderate loads; however, is insufficient to make significant changes at higher SABD …
[286]. Volz LJ	Sarfeld AS	Diekhoff S	Rehme AK	Pool EM	Eickhoff SB	et al. Motor cortex excitability and connectivity in chronic stroke: a multimodal model of functional reorganization. Brain Struct Funct. 2015;220(2):1093-107. Epub 20140111. doi: 10.1007/s00429-013-0702-8. PubMed PMID: 24415059.	N		Y									9	AMT of the ipsilesional hemisphere explained the largest amount of variance in individual motor impairment in chronic stroke patients (73%), followed by reduced interhemispheric connectivity (64%) and the amount of structural CSTdamage (51%)
[287]. Uehara K	Coxon JP	Byblow WD. Transcranial direct current stimulation improves ipsilateral selective muscle activation in a frequency dependent manner. PLoS One. 2015;10(3):e0122434. Epub 20150327. doi: 10.1371/journal.pone.0122434. PubMed PMID: 25816204; PubMed Central PMCID: PMC4376864.					N		Y									9	cathodal transcranial direct current stimulation (c-TDCS) over ipsilateral primary motor cortex (M1) reduces (i.e. improves) the SR in healthy adults, and chronic stroke patients
[288]. Stinear CM	Petoe MA	Byblow WD. Primary Motor Cortex Excitability During Recovery After Stroke: Implications for Neuromodulation. Brain Stimul. 2015;8(6):1183-90. Epub 20150630. doi: 10.1016/j.brs.2015.06.015. PubMed PMID: 26195321.					N		Y									9	ipsilesional corticomotor excitability was initially suppressed and increased over time, and this increase was associated with improved upper-limb impairment and function. However, interhemispheric inhibition was symmetrical and stable over time, and there was no evidence for a decrease in contralesional corticomotor excitability
[289]. Shiner CT	Tang H	Johnson BW	McNulty PA. Cortical beta oscillations and motor thresholds differ across the spectrum of post-stroke motor impairment	a preliminary MEG and TMS study. Brain Res. 2015;1629:26-37. Epub 20151008. doi: 10.1016/j.brainres.2015.09.037. PubMed PMID: 26453831.			N		Y									9	beta ERD/ERS patterns differ across the post-stroke motor impairment spectrum, and are bilaterally similar after stroke
[290]. Sattler V	Acket B	Raposo N	Albucher JF	Thalamas C	Loubinoux I	et al. Anodal tDCS Combined With Radial Nerve Stimulation Promotes Hand Motor Recovery in the Acute Phase After Ischemic Stroke. NEUROREHABILITATION AND NEURAL REPAIR. 2015;29(8):743-54. doi: 10.1177/1545968314565465. PubMed PMID: WOS:000360399600005.	N		Y									9	5 consecutive daily sessions of anodal tDCS over the ipsilesional motor cortex in association with rPNS and the other receiving the same rPNS combined with sham tDCS
[291]. Pereira M	Sobolewski A	Millan Jdel R. Modulation of the inter-hemispheric asymmetry of motor-related brain activity using brain-computer interfaces. Annu Int Conf IEEE Eng Med Biol Soc. 2015;2015:2319-22. doi: 10.1109/embc.2015.7318857. PubMed PMID: 26736757.					N	Y										9	using BCI to train stroke patients to rebalance their motor-related brain activity during motor tasks, through the use of online feedback. In this pilot study, we report results showing that some healthy subjects were able to learn to spontaneously up- and/or down-regulate their ipsilateral brain activity during a single session
[292]. Mello EA	Cohen LG	Monteiro Dos Anjos S	Conti J	Andrade KN	Tovar Moll F	et al. Increase in Short-Interval Intracortical Facilitation of the Motor Cortex after Low-Frequency Repetitive Magnetic Stimulation of the Unaffected Hemisphere in the Subacute Phase after Stroke. Neural Plast. 2015;2015:407320. Epub 20150428. doi: 10.1155/2015/407320. PubMed PMID: 26060584; PubMed Central PMCID: PMC4427769.	N		Y									9	increase in ICF in the active group compared to the sham group after treatment, and there was no significant differences in changes in rMT or SIC
[293]. Matsuura A	Onoda K	Oguro H	Yamaguchi S. Magnetic stimulation and movement-related cortical activity for acute stroke with hemiparesis. Eur J Neurol. 2015;22(12):1526-32. Epub 20150715. doi: 10.1111/ene.12776. PubMed PMID: 26177235.				N		Y									9	low-frequency rTMS to the contralesional motor cortex facilitates functional recovery of paretic limbs in acute stroke patients through enhancing the the neuronal activity of ipsilesional motor and pre-motor areas.
[294]. Mang CS	Borich MR	Brodie SM	Brown KE	Snow NJ	Wadden KP	Boyd LA. Diffusion imaging and transcranial magnetic stimulation assessment of transcallosal pathways in chronic stroke. Clin Neurophysiol. 2015;126(10):1959-71. Epub 20150112. doi: 10.1016/j.clinph.2014.12.018. PubMed PMID: 25631612.	N		Y									9	transcallosal prefrontal tract FA (ΔR(2)=0.12, p=0.04) and NL-iSPmean (ΔR(2)=0.09, p=0.04) accounted for unique variance in motor impairment leve
[295]. Koyama S	Tanaka S	Tanabe S	Sadato N. Dual-hemisphere transcranial direct current stimulation over primary motor cortex enhances consolidation of a ballistic thumb movement. Neurosci Lett. 2015;588:49-53. Epub 20141128. doi: 10.1016/j.neulet.2014.11.043. PubMed PMID: 25448726.				N		Y									9	improvement in peak acceleration of the ballistic thumb movement at 1h and 24h after stimulation. Improved peak acceleration was significantly greater in the tDCS group (144.2±15.1%) than in the sham group (98.7±9.1%) (P<0.05) at 24h, but not 1h, after stimulation. Thus, dual-hemisphere tDCS over M1 enhanced consolidation of ballistic thumb movement in healthy adults
[296]. Koganemaru S	Sawamoto N	Aso T	Sagara A	Ikkaku T	Shimada K	et al. Task-specific brain reorganization in motor recovery induced by a hybrid-rehabilitation combining training with brain stimulation after stroke. Neurosci Res. 2015;92:29-38. Epub 20141018. doi: 10.1016/j.neures.2014.10.004. PubMed PMID: 25450315.	N								Y			9	significant reduction of brain activity in the ipsilesional sensorimotor cortex, the contralesional cingulate motor cortex and the contralesional premotor cortex in association with functional improvements of the paretic hands
[297]. Jacquin-Courtois S. Hemi-spatial neglect rehabilitation using non-invasive brain stimulation: Or how to modulate the disconnection syndrome? ANNALS OF PHYSICAL AND REHABILITATION MEDICINE. 2015;58(4):251-8. doi: 10.1016/j.rehab.2015.07.388. PubMed PMID: WOS:000437157600011.							N				Y							9	optimal stimulation protocol, individual management according to the injured region, intensity, duration and frequency of care management, delay post-stroke before the beginning of treatment, combination of different approaches, as well as prognostic and efficacy criteria
[298]. Goodwill AM	Daly RM	Kidgell DJ. The effects of anodal-tDCS on cross-limb transfer in older adults. Clin Neurophysiol. 2015;126(11):2189-97. Epub 20150204. doi: 10.1016/j.clinph.2015.01.006. PubMed PMID: 25732105.					N		Y									9	older adults exhibited significant cross-limb transfer of performance following anodal-tDCS, which was otherwise absent following motor practice alone
[299]. Freundlieb N	Philipp S	Drabik A	Gerloff C	Forkert ND	Hummel FC. Ipsilesional motor area size correlates with functional recovery after stroke: a 6-month follow-up longitudinal TMS motor mapping study. Restor Neurol Neurosci. 2015;33(2):221-31. doi: 10.3233/rnn-140454. PubMed PMID: 25503508.		N	Y										9	Size of MAipsi, especially its frontal part, changed over time and was positively correlated with functional recovery
[300]. Di Lazzaro V	Pellegrino G	Di Pino G	Corbetto M	Ranieri F	Brunelli N	et al. Val66Met BDNF gene polymorphism influences human motor cortex plasticity in acute stroke. Brain Stimul. 2015;8(1):92-6. Epub 20140823. doi: 10.1016/j.brs.2014.08.006. PubMed PMID: 25241287; PubMed Central PMCID: PMC4813754.	N	Y										9	laterality indexes of rest motor thresholds were 0.016 ± 0.050 and 0.139 ± 0.028 for patients with and without polymorphism [t = 2.270, P = 0.036]
[301]. Dancause N	Touvykine B	Mansoori BK. Inhibition of the contralesional hemisphere after stroke: reviewing a few of the building blocks with a focus on animal models. In: Dancause N	Nadeau S	Rossignol S	editors. SENSORIMOTOR REHABILITATION AT THE CROSSROADS OF BASIC AND CLINICAL SCIENCES. 2182015. p. 361-87.		N				Y							9	book
[302]. Cunningham DA	Varnerin N	Machado A	Bonnett C	Janini D	Roelle S	et al. Stimulation targeting higher motor areas in stroke rehabilitation: A proof-of-concept	N								Y			9	12 patients with chronic stroke were assigned to receive anodal transcranial direct current stimulation (tDCS) (n = 6) or sham (n = 6) to the ipsilesional higher motor areas during constraint-induced movement therapy
[303]. Cunningham DA	Machado A	Janini D	Varnerin N	Bonnett C	Yue G	et al. Assessment of inter-hemispheric imbalance using imaging and noninvasive brain stimulation in patients with chronic stroke. Arch Phys Med Rehabil. 2015;96(4 Suppl):S94-103. Epub 20140903. doi: 10.1016/j.apmr.2014.07.419. PubMed PMID: 25194451; PubMed Central PMCID: PMC4348350.	N								Y			9	Interhemispheric balance assessed with TMS relates differently to fMRI and DTI. Patients with high fMRI lateralization to the ipsilesional hemisphere possessed stronger ipsilesional corticomotor output maps (M1: r = .831, P = .006; PMC: r = .797, P = .01) and better balance of mutual transcallosal inhibition (r = .810, P = .015). Conversely, we found that patients with less integrity of the corti…
[304]. Costa V	Giglia G	Brighina F	Indovino S	Fierro B. Ipsilesional and contralesional regions participate in the improvement of poststroke aphasia: a transcranial direct current stimulation study. NEUROCASE. 2015;21(4):479-88. doi: 10.1080/13554794.2014.927508. PubMed PMID: WOS:000353403300010.			N	Y										9	inhibitory cathodal stimulation of the right Brodmann areas (BA) 44/45 and simultaneous anodal stimulation of the left BA 44/45 improved the patient's performance in picture naming
[305]. Chao CC	Karabanov AN	Paine R	de Campos AC	Kukke SN	Wu TX	et al. Induction of Motor Associative Plasticity in the Posterior Parietal Cortex-Primary Motor Network. CEREBRAL CORTEX. 2015;25(2):365-73. doi: 10.1093/cercor/bht230. PubMed PMID: WOS:000351935300008.	N							Y				9	Motor behavior assessed by the Purdue pegboard task was unchanged compared with controls. At baseline, conditioning stimuli over the left PPC potentiated MEPs from left M1 when ISI was 8 ms. This interaction significantly attenuated at 60 min after left parietal ccPAS. Additional experiments showed that parietal ccPAS induced plasticity was timing-dependent, was absent if ISI was 100 ms, and coul…
[306]. Cassidy JM	Chu HT	Anderson DC	Krach LE	Snow L	Kimberley TJ	Carey JR. A Comparison of Primed Low-frequency Repetitive Transcranial Magnetic Stimulation Treatments in Chronic Stroke. BRAIN STIMULATION. 2015;8(6):1074-84. doi: 10.1016/j.brs.2015.06.007. PubMed PMID: WOS:000368087700010.	N		Y									9	Compared to 1 Hz priming and sham 6 Hz priming of 1 Hz rTMS, active 6 Hz priming generated significantly greater decreases in ipsilesional CSP duration
[307]. Bleyenheuft Y	Dricot L	Gilis N	Kuo HC	Grandin C	Bleyenheuft C	et al. Capturing neuroplastic changes after bimanual intensive rehabilitation in children with unilateral spastic cerebral palsy: A combined DTI	N		Y									9	diffusion tensor imaging-DTI, transcranial magnetic stimulation-TMS and functional magnetic resonance imaging-fMRI) before and after a bimanual intensive treatment (HABIT-ILE) in two children with USCP presenting differential corticospinal developmental reorganization (ipsilateral and contralateral)
[308]. Auriat AM	Neva JL	Peters S	Ferris JK	Boyd LA. A review of transcranial magnetic stimulation and multimodal neuroimaging to characterize post-stroke neuroplasticity. FRONTIERS IN NEUROLOGY. 2015;6. doi: 10.3389/fneur.2015.00226. PubMed PMID: WOS:000363939200001.			N				Y							9	DTI, MRS, fMRI, EEG, and brain stimulation techniques focusing on TMS and its combination with uni- and multimodal neuroimaging methods to assess recovery
[309]. Assenza G	Pellegrino G	Tombini M	Di Pino G	Di Lazzaro V. Wakefulness delta waves increase after cortical plasticity induction. CLINICAL NEUROPHYSIOLOGY. 2015;126(6):1221-7. doi: 10.1016/j.clinph.2014.09.029. PubMed PMID: WOS:000353785000020.			N							Y				9	eal iTBS induced a significant increase of both MEP amplitude and DW PSD lasting up to 30 min after stimulation, while sham iTBS did not.
[310]. Wang CP	Tsai PY	Yang TF	Yang KY	Wang CC. Differential effect of conditioning sequences in coupling inhibitory/facilitatory repetitive transcranial magnetic stimulation for poststroke motor recovery. CNS Neurosci Ther. 2014;20(4):355-63. Epub 20140115. doi: 10.1111/cns.12221. PubMed PMID: 24422912; PubMed Central PMCID: PMC6493039.			N		Y									9	Conditioning the contralesional M1 prior to ipsilesional iTBS was found to be optimal for enhancing hand function, and this effect persisted for at least 3 months.
[311]. Wang CC	Wang CP	Tsai PY	Hsieh CY	Chan RC	Yeh SC. Inhibitory repetitive transcranial magnetic stimulation of the contralesional premotor and primary motor cortices facilitate poststroke motor recovery. Restor Neurol Neurosci. 2014;32(6):825-35. doi: 10.3233/rnn-140410. PubMed PMID: 25201815.		N		Y									9	This paper is inhibitory cPMD TMS
[312]. Tahtis V	Kaski D	Seemungal BM. The effect of single session bi-cephalic transcranial direct current stimulation on gait performance in sub-acute stroke: A pilot study. Restor Neurol Neurosci. 2014;32(4):527-32. doi: 10.3233/rnn-140393. PubMed PMID: 24906374.					N	Y										9	tDCS group was significantly quicker in the Timed Up and Go test in the tDCS group, compared to the sham group (p = 0.018)
[313]. Soekadar SR	Witkowski M	Cossio EG	Birbaumer N	Cohen LG. Learned EEG-based brain self-regulation of motor-related oscillations during application of transcranial electric brain stimulation: feasibility and limitations. FRONTIERS IN BEHAVIORAL NEUROSCIENCE. 2014;8. doi: 10.3389/fnbeh.2014.00093. PubMed PMID: WOS:000332930900002.			N			Y								9	Application of tDCS during learned EEG-based self-regulation of brain oscillations above 9 Hz is feasible and safe, and might improve applicability of BMI systems
[314]. Seo JP	Jang SH. Disappearance of unaffected motor cortex activation by repetitive transcranial magnetic stimulation in a patient with cerebral infarct. NEURAL REGENERATION RESEARCH. 2014;9(7):761-2. doi: 10.4103/1673-5374.131585. PubMed PMID: WOS:000335807100016.						N			Y								9	applied 12 sessions of rTMS for a period of 2 weeks, and found the disappearance of unaffected motor cortex activation concurrent with motor recovery of the affected hand.
[315]. Salatino A	Berra E	Troni W	Sacco K	Cauda F	D'Agata F	et al. Behavioral and neuroplastic effects of low-frequency rTMS of the unaffected hemisphere in a chronic stroke patient: a concomitant TMS and fMRI study. Neurocase. 2014;20(6):615-26. Epub 20130821. doi: 10.1080/13554794.2013.826691. PubMed PMID: 23962174.	N		Y									9	5 days of low-frequency rTMS on the intact motor cortex to promote motor recovery in a chronic patient with subcortical stroke. The feasibility of administering multiple treatments was also assessed 6 months later by applying the same protocol over the patient's parietal cortex to improve visuospatial disorders.
[316]. Sakamoto K	Nakamura T	Uenishi H	Umemoto Y	Arakawa H	Abo M	et al. Immediate Effects of Unaffected Arm Exercise in Poststroke Patients with Spastic Upper Limb Hemiparesis. CEREBROVASCULAR DISEASES. 2014;37(2):123-7. doi: 10.1159/000357421. PubMed PMID: WOS:000332896900007.	N		Y									9	10 min of unaffected arm exercise improves the affected upper limb spasticity in stroke patients
[317]. Perez C	Morales-Quezada L	Fregni F. A combined therapeutic approach in stroke rehabilitation: A review on non-invasive brain stimulation plus pharmacotherapy. Int J Neurorehabil. 2014;1(3). Epub 20141115. doi: 10.4172/2376-0281.1000123. PubMed PMID: 28317024; PubMed Central PMCID: PMC5354120.					N				Y							9	combined therapy could induce brain plasticity more than one or the other alone and that this approach could have a positive effect on motor recovery compared to the conventional treatments.
[318]. O'Shea J	Boudrias MH	Stagg CJ	Bachtiar V	Kischka U	Blicher JU	Johansen-Berg H. Predicting behavioural response to TDCS in chronic motor stroke. Neuroimage. 2014;85 Pt 3(Pt 3):924-33. Epub 20130530. doi: 10.1016/j.neuroimage.2013.05.096. PubMed PMID: 23727528; PubMed Central PMCID: PMC3899017.	N		Y									9	1) unlike Anodal and Cathodal TDCS, Bilateral M1-M1 TDCS (1 mA, 20 min) had no significant effect on MEPs in the healthy brain or on reaction time with the paretic hand in chronic stroke patients; 2) GABA levels in ipsilesional M1 predicted patients' behavioural gains from Anodal TDCS; and 3) although patients were in the chronic phase, time since stroke (and its combination with Fugl-Meyer score…
[319]. Meinzer M	Lindenberg R	Sieg MM	Nachtigall L	Ulm L	Flöel A. Transcranial direct current stimulation of the primary motor cortex improves word-retrieval in older adults. Front Aging Neurosci. 2014;6:253. Epub 20140923. doi: 10.3389/fnagi.2014.00253. PubMed PMID: 25295004; PubMed Central PMCID: PMC4172053.		N	Y										9	tDCS administered to M1 can improve word-retrieval in healthy individuals, thereby providing a rationale to explore whether M1-tDCS may offer a novel approach to improve language functions in aphasia
[320]. Marangon M	Priftis K	Fedeli M	Masiero S	Tonin P	Piccione F. Lateralization of motor cortex excitability in stroke patients during action observation: a TMS study. Biomed Res Int. 2014;2014:251041. Epub 20140414. doi: 10.1155/2014/251041. PubMed PMID: 24822187; PubMed Central PMCID: PMC4009102.		N		Y									9	LHD patients showed MEP facilitation on the right (contralesional) M1 during action observation of hand-object interactions
[321]. Lüdemann-Podubecká J	Neumann G	Ponfick M	Bösl K. Repetitive transcranial magnetic stimulation for the upperâ limb motor function improvement after stroke. Fortschritte der Neurologie Psychiatrie. 2014;82(3):135-44. doi: 10.1055/s-0034-1365926.				N				Y							9	rTMS enhances motor recovery of the affected hand after stroke; however, the data available until today is too limited to support its routine use.
[322]. Lüdemann-Podubecká J	Bösl K	Rothhardt S	Verheyden G	Nowak DA. Transcranial direct current stimulation for motor recovery of upper limb function after stroke. NEUROSCIENCE AND BIOBEHAVIORAL REVIEWS. 2014;47:245-59. doi: 10.1016/j.neubiorev.2014.07.022. PubMed PMID: WOS:000347498900016.			N				Y							9	Transcranial direct current stimulation is associated with improvement of the affected upper limb after stroke, but current evidence does not support its routine use.
[323]. Lefaucheur JP	André-Obadia N	Antal A	Ayache SS	Baeken C	Benninger DH	et al. Evidence-based guidelines on the therapeutic use of repetitive transcranial magnetic stimulation (rTMS). CLINICAL NEUROPHYSIOLOGY. 2014;125(11):2150-206. doi: 10.1016/j.clinph.2014.05.021. PubMed PMID: WOS:000345519600005.	N				Y							9
[324]. Kim C	Choi HE	Jung H	Lee BJ	Lee KH	Lim YJ. Comparison of the Effects of 1 Hz and 20 Hz rTMS on Motor Recovery in Subacute Stroke Patients. Ann Rehabil Med. 2014;38(5):585-91. Epub 20141030. doi: 10.5535/arm.2014.38.5.585. PubMed PMID: 25379487; PubMed Central PMCID: PMC4221386.		N		Y									9	10 sessions of 20 Hz rTMS at ipsilesional M1 area and the other group received 10 sessions of 1 Hz rTMS at contralesional M1 area
[325]. Hoonhorst MH	Kollen BJ	van den Berg PS	Emmelot CH	Kwakkel G. How reproducible are transcranial magnetic stimulation-induced MEPs in subacute stroke? J Clin Neurophysiol. 2014;31(6):556-62. doi: 10.1097/wnp.0000000000000114. PubMed PMID: 25233245.			N		Y									9	eliability of TMS-induced MEPs and TMCT measurements in healthy volunteers and the noninfarcted hemisphere of patients with stroke with an upper paretic limb was good to excellent. In contrast, TMS measurements in the infarcted hemisphere were less consistent.
[326]. Farias da Guarda SN	Conforto AB. Effects of somatosensory stimulation on corticomotor excitability in patients with unilateral cerebellar infarcts and healthy subjects - preliminary results. Cerebellum Ataxias. 2014;1:16. Epub 20141105. doi: 10.1186/s40673-014-0016-5. PubMed PMID: 26331040; PubMed Central PMCID: PMC4552362.						N	Y										9	In the control group, there was a significant increase in rMT, and a significant increase in MEP/M ratios after active, but not after sham SS.
[327]. Dimyan MA	Perez MA	Auh S	Tarula E	Wilson M	Cohen LG. Nonparetic arm force does not overinhibit the paretic arm in chronic poststroke hemiparesis. Arch Phys Med Rehabil. 2014;95(5):849-56. Epub 20140116. doi: 10.1016/j.apmr.2013.12.023. PubMed PMID: 24440364; PubMed Central PMCID: PMC4004647.		N		Y									9	producing force with the non-paretic arm does not necessarily over-inhibit the paretic arm
[328]. Di Lazzaro V	Dileone M	Capone F	Pellegrino G	Ranieri F	Musumeci G	et al. Immediate and late modulation of interhemipheric imbalance with bilateral transcranial direct current stimulation in acute stroke. Brain Stimul. 2014;7(6):841-8. Epub 20141013. doi: 10.1016/j.brs.2014.10.001. PubMed PMID: 25458712.	N		Y									9	the Real_tDCS group, compared to Sham_tDCS group, showed a reduction of inter-hemispheric imbalance when considering the differences of motor evoked potential between both 3-month and 1 week follow up
[329]. Convento S	Bolognini N	Fusaro M	Lollo F	Vallar G. Neuromodulation of parietal and motor activity affects motor planning and execution. Cortex. 2014;57:51-9. Epub 20140328. doi: 10.1016/j.cortex.2014.03.006. PubMed PMID: 24769545.			N								Y			9	motor function of the non-dominant left hand, measured using the Jebsen-Taylor Hand Function Test (JTT), improved after anodal tDCS of the right, contralateral M1, as well as after the anodal stimulation of the left, ipsilateral PPC
[330]. Chelette K	Carrico C	Nichols L	Salyers E	Sawaki L	Ieee. Effects of Electrode Configurations in Transcranial Direct Current Stimulation after Stroke. 2014 IEEE 16TH INTERNATIONAL CONFERENCE ON E-HEALTH NETWORKING	APPLICATIONS AND SERVICES (HEALTHCOM)2014. p. 12-7.	N								Y			9	1 of 4 groups: 1) “Anodal”: anodal tDCS to excite ipsilesional motor cortex; 2) “Cathodal”: cathodal tDCS to inhibit contralesional motor cortex; 3) “Dual”: a simultaneous combination of anodal and cathodal tDCS; or 4) “Sham” tDCS.
[331]. Barry MD	Boddington LJ	Igelström KM	Gray JP	Shemmell J	Tseng KY	et al. Utility of intracerebral theta burst electrical stimulation to attenuate interhemispheric inhibition and to promote motor recovery after cortical injury in an animal model. EXPERIMENTAL NEUROLOGY. 2014;261:258-66. doi: 10.1016/j.expneurol.2014.05.023. PubMed PMID: WOS:000343531500027.	N									y		9	mice; invasive; iTBS
[332]. Avanzino L	Raffo A	Pelosin E	Ogliastro C	Marchese R	Ruggeri P	Abbruzzese G. Training based on mirror visual feedback influences transcallosal communication. Eur J Neurosci. 2014;40(3):2581-8. Epub 20140513. doi: 10.1111/ejn.12615. PubMed PMID: 24819225.	N			Y								9	IHI from the 'active' M1 to the opposite M1 (where 'active' means the M1 contralateral to the moving hand in the motor training and the M1 of the seen hand in the MVF training) increased, after training, in both the experimental conditions
[333]. Agosta S	Herpich F	Miceli G	Ferraro F	Battelli L. Contralesional rTMS relieves visual extinction in chronic stroke. Neuropsychologia. 2014;62:269-76. Epub 20140801. doi: 10.1016/j.neuropsychologia.2014.07.026. PubMed PMID: 25090926.			N	Y										9	low frequency rTMS over the left parietal lobe and sham control stimulation. The patients' performance in an attentional tracking task significantly improved in the contralesional visual field immediately after rTMS
[334]. Ackerley SJ	Stinear CM	Barber PA	Byblow WD. Priming sensorimotor cortex to enhance task-specific training after subcortical stroke. Clin Neurophysiol. 2014;125(7):1451-8. Epub 20131203. doi: 10.1016/j.clinph.2013.11.020. PubMed PMID: 24360934.				N								Y			9	After iTBSiM1, improvements in paretic grip-lift performance were accompanied by an immediate facilitation of ipsilesional M1 excitability and a subsequent increase in ipsilesional short latency afferent inhibition (SAI) during training. Precision grip-lift performance improved after cTBScM1 and training, alongside increased ipsilesional M1 excitability with no effect on ipsilesional SAI
[335]. Yamada N	Kakuda W	Senoo A	Kondo T	Mitani S	Shimizu M	Abo M. Functional cortical reorganization after low-frequency repetitive transcranial magnetic stimulation plus intensive occupational therapy for upper limb hemiparesis: evaluation by functional magnetic resonance imaging in poststroke patients. INTERNATIONAL JOURNAL OF STROKE. 2013;8(6):422-9. doi: 10.1111/ijs.12056. PubMed PMID: WOS:000322159000019.	N		Y									9	increase in laterality index in group 1 (P < 0·05), suggesting a shift in activated voxels to the lesional hemisphere. Patients of group 2 showed a significant increase in lesional hemisphere activation (P < 0·05)
[336]. Vesia M	Bolton DA	Mochizuki G	Staines WR. Human parietal and primary motor cortical interactions are selectively modulated during the transport and grip formation of goal-directed hand actions. Neuropsychologia. 2013;51(3):410-7. Epub 20121201. doi: 10.1016/j.neuropsychologia.2012.11.022. PubMed PMID: 23206539.				N			Y								9	paired-pulse transcranial magnetic stimulation ((pp)TMS) to probe the functional interactions between M1 and two different PPC regions, namely superior parieto-occipital cortex (SPOC) and the anterior region of the intraparietal sulcus (aIPS), in the left hemisphere.
[337]. Tretriluxana J	Kantak S	Tretriluxana S	Wu AD	Fisher BE. Low frequency repetitive transcranial magnetic stimulation to the non-lesioned hemisphere improves paretic arm reach-to-grasp performance after chronic stroke. Disabil Rehabil Assist Technol. 2013;8(2):121-4. Epub 20121217. doi: 10.3109/17483107.2012.737136. PubMed PMID: 23244391.			N		Y									9	1 Hz rTMS applied over non-lesioned M1 significantly decreased the MEP amplitude of non-paretic EDC, sham TMS did not have a significant effect on MEP amplitude
[338]. Sung WH	Wang CP	Chou CL	Chen YC	Chang YC	Tsai PY. Efficacy of coupling inhibitory and facilitatory repetitive transcranial magnetic stimulation to enhance motor recovery in hemiplegic stroke patients. Stroke. 2013;44(5):1375-82. Epub 20130326. doi: 10.1161/strokeaha.111.000522. PubMed PMID: 23532011.		N		Y									9	20 daily sessions of (1) 1 Hz rTMS over the contralesional primary motor cortex (M1) and then intermittent theta burst stimulation over the ipsilesional M1 (group A); (2) contralesional sham stimulation and then ipsilesional real intermittent theta burst stimulation (group B); (3) contralesional real 1 Hz rTMS and then ipsilesional sham stimulation (group C); or (4) bilateral sham-control procedu…
[339]. Stagg CJ	Johansen-Berg H. Studying the effects of transcranial direct-current stimulation in stroke recovery using magnetic resonance imaging. FRONTIERS IN HUMAN NEUROSCIENCE. 2013;7. doi: 10.3389/fnhum.2013.00857. PubMed PMID: WOS:000328273900001.						N				Y							9	MR evidence supporting the use of tDCS to aid recovery after stroke
[340]. Schjetnan AGP	Faraji J	Metz GA	Tatsuno M	Luczak A. Transcranial Direct Current Stimulation in Stroke Rehabilitation: A Review of Recent Advancements. STROKE RESEARCH AND TREATMENT. 2013;2013. doi: 10.1155/2013/170256. PubMed PMID: WOS:000214698700004.			N				Y							9	how stimulation parameters could be optimized based on electrophysiological activity. In particular, we propose that cortical synchrony may represent a biomarker of tDCS efficacy
[341]. Polanowska KE	Lesniak MM	Seniów JB	Czepiel W	Czlonkowska A. Anodal transcranial direct current stimulation in early rehabilitation of patients with post-stroke non-fluent aphasia: A randomized	double-blind	sham-controlled pilot study. RESTORATIVE NEUROLOGY AND NEUROSCIENCE. 2013;31(6):761-71. doi: 10.3233/RNN-130333. PubMed PMID: WOS:000327886900007.	N	Y										9	A-tDCS (1 mA, 10 min; n = 14) or sham tDCS (S-tDCS: 1 mA, 25 sec; n = 10) over Broca's area followed by 45-min SLT
[342]. Park JW	Oh JC	Lee JW	Yeo JS	Ryu KH. The effect of 5Hz high-frequency rTMS over contralesional pharyngeal motor cortex in post-stroke oropharyngeal dysphagia: a randomized controlled study. Neurogastroenterol Motil. 2013;25(4):324-e250. Epub 20121223. doi: 10.1111/nmo.12063. PubMed PMID: 23279198.			N	Y										9	5Hz rTMS over contra-lesional pharyngeal motor cortex for 10 min per day for 2 weeks. The control group (CG) received sham stimulation under the same condition. Videofluoroscopic swallowing study were performed again just after treatment cessation and 2 weeks afterward. The evaluation was performed using videofluoroscopic dysphagia scale (VDS) and penetration-aspiration scale (PAS).
[343]. Olma MC	Dargie RA	Behrens JR	Kraft A	Irlbacher K	Fahle M	Brandt SA. Long-Term Effects of Serial Anodal tDCS on Motion Perception in Subjects with Occipital Stroke Measured in the Unaffected Visual Hemifield. Front Hum Neurosci. 2013;7:314. Epub 20130624. doi: 10.3389/fnhum.2013.00314. PubMed PMID: 23805097; PubMed Central PMCID: PMC3690540.	N	Y										9	motion perception was investigated in the unaffected hemifield of subjects with unilateral visual cortex lesions. Twelve subjects with occipital ischemic lesions participated in a within-subject, sham-controlled, double-blind study. MRI-registered sham or anodal tDCS (1.5 mA, 20 min) was applied on five consecutive days over the visual cortex. Motion perception was tested before and after stimula…
[344]. Ochi M	Saeki S	Oda T	Matsushima Y	Hachisuka K. Effects of anodal and cathodal transcranial direct current stimulation combined with robotic therapy on severely affected arms in chronic stroke patients. J Rehabil Med. 2013;45(2):137-40. doi: 10.2340/16501977-1099. PubMed PMID: 23306448.			N		Y									9	effect of anodal tDCS on the affected hemisphere (tDCS(a) + AT) and cathodal tDCS on the unaffected hemisphere (tDCS(c) + AT
[345]. Málly J. Non-invasive brain stimulation (rTMS and tDCS) in patients with aphasia: Mode of action at the cellular level. BRAIN RESEARCH BULLETIN. 2013;98:30-5. doi: 10.1016/j.brainresbull.2013.07.005. PubMed PMID: WOS:000326995800004.							N	Y										9	ffects of intermittent theta burst stimulation (iTBS) developed faster than the low-frequency stimulation, and high-activity enhancement was detected in the left hemisphere after the stimulation of Broca's region. Both types of tDCS stimulation resulted in improved comprehension and reduced anomia, their primary modes of action are distinct, however, both share a common site of action with regard…
[346]. Koch G	Veniero D	Caltagirone C. To the Other Side of the Neglected Brain: The Hyperexcitability of the Left Intact Hemisphere. NEUROSCIENTIST. 2013;19(2):208-17. doi: 10.1177/1073858412447874. PubMed PMID: WOS:000318252000013.					N				Y							9	role of PPC and how this region exerts its control over remote areas of both hemispheres
[347]. Khedr EM	Shawky OA	El-Hammady DH	Rothwell JC	Darwish ES	Mostafa OM	Tohamy AM. Effect of anodal versus cathodal transcranial direct current stimulation on stroke rehabilitation: a pilot randomized controlled trial. Neurorehabil Neural Repair. 2013;27(7):592-601. Epub 20130422. doi: 10.1177/1545968313484808. PubMed PMID: 23609526.	N		Y									9	Anodal, Cathodal (over-affected and unaffected hemisphere, respectively), and Sham. Each group received tDCS at an intensity of 2 mA for 25 minutes daily for 6 consecutive days over of the motor cortex hand area
[348]. Jung TD	Kim JY	Seo JH	Jin SU	Lee HJ	Lee SH	et al. Combined information from resting-state functional connectivity and passive movements with functional magnetic resonance imaging differentiates fast late-onset motor recovery from progressive recovery in hemiplegic stroke patients: a pilot study. J Rehabil Med. 2013;45(6):546-52. doi: 10.2340/16501977-1165. PubMed PMID: 23695814.	N								Y			9	For passive movement, patients with progressive recovery exhibited activation in the ipsilesional sensorimotor area and no deactivation in the contralesional sensorimotor area. Patients with fast late-onset motor recovery showed strong deactivation in both sensorimotor areas. Patients with poor recovery showed no activation or deactivation in either of the sensorimotor areas.
[349]. Huynh W	Krishnan AV	Vucic S	Lin CS	Kiernan MC. Motor cortex excitability in acute cerebellar infarct. Cerebellum. 2013;12(6):826-34. doi: 10.1007/s12311-013-0493-8. PubMed PMID: 23728898.			N		Y									9	ipsiM1 SICI correlated with impairment (r = 0.69, P = 0.03), such that less SICI was observed in those patients with most impairment
[350]. Honaga K	Fujiwara T	Tsuji T	Hase K	Ushiba J	Liu M. State of intracortical inhibitory interneuron activity in patients with chronic stroke. Clin Neurophysiol. 2013;124(2):364-70. Epub 20120903. doi: 10.1016/j.clinph.2012.08.005. PubMed PMID: 22955029.		N		Y									9	SICI of the AH was inversely correlated with paretic finger motor function and time from stroke onset. SICI of the UH was not correlated with either one
[351]. Hao ZL	Wang DR	Zeng Y	Liu M. Repetitive transcranial magnetic stimulation for improving function after stroke. COCHRANE DATABASE OF SYSTEMATIC REVIEWS. 2013(5). doi: 10.1002/14651858.CD008862.pub2. PubMed PMID: WOS:000320758700018.				N				Y							9	rTMS treatment was not associated with a significant increase in the Barthel Index score
[352]. Farzan F	Barr MS	Hoppenbrouwers SS	Fitzgerald PB	Chen R	Pascual-Leone A	Daskalakis ZJ. The EEG correlates of the TMS-induced EMG silent period in humans. Neuroimage. 2013;83:120-34. Epub 20130622. doi: 10.1016/j.neuroimage.2013.06.059. PubMed PMID: 23800790; PubMed Central PMCID: PMC4211432.	N		Y									9	duration of SP is related to the temporal characteristics of the cortical reactivity and the power of delta to alpha oscillations in both local and remote areas ipsilateral and contralateral to the stimulation site, and beta oscillations locally
[353]. Etoh S	Noma T	Ikeda K	Jonoshita Y	Ogata A	Matsumoto S	et al. Effects of repetitive trascranial magnetic stimulation on repetitive facilitation exercises of the hemiplegic hand in chronic stroke patients. J Rehabil Med. 2013;45(9):843-7. doi: 10.2340/16501977-1175. PubMed PMID: 23817976.	N		Y									9	1-Hz rTMS to the unaffected motor cortex for 4 min and performed repetitive facilitation exercises for 40 min during motor rTMS sessions
[354]. Edwards JD	Meehan SK	Linsdell MA	Borich MR	Anbarani K	Jones PW	et al. Changes in thresholds for intracortical excitability in chronic stroke: more than just altered intracortical inhibition. Restor Neurol Neurosci. 2013;31(6):693-705. doi: 10.3233/rnn-120300. PubMed PMID: 23963339.	N		Y									9	significant reductions in ipsilesional, but not contralesional thresholds for the onset of ICF, and significant reductions in contralesional, but not ipsilesional, thresholds for the onset of SICI in individuals with chronic stroke
[355]. Conde V	Vollmann H	Taubert M	Sehm B	Cohen LG	Villringer A	Ragert P. Reversed timing-dependent associative plasticity in the human brain through interhemispheric interactions. JOURNAL OF NEUROPHYSIOLOGY. 2013;109(9):2260-71. doi: 10.1152/jn.01004.2012. PubMed PMID: WOS:000318549100003.	N			Y								9	interhemispheric inhibition of the sensorimotor network during PAS, with the peripheral stimulation over the hand ipsilateral to the motor cortex receiving TMS, results in a LTD-like effect, as opposed to the standard STDP-like effect seen for contralateral PAS
[356]. Bradnam LV	Stinear CM	Byblow WD. Ipsilateral motor pathways after stroke: implications for non-invasive brain stimulation. Front Hum Neurosci. 2013;7:184. Epub 20130508. doi: 10.3389/fnhum.2013.00184. PubMed PMID: 23658541; PubMed Central PMCID: PMC3647244.					n				Y							9	neurophysiologicalmodelof ipsilateralneuralcontroloftheproximalupperlimbviatheCRPP
[357]. Afifi L	Rushmore RJ	Valero-Cabré A. Benefit of multiple sessions of perilesional repetitive transcranial magnetic stimulation for an effective rehabilitation of visuospatial function. EUROPEAN JOURNAL OF NEUROSCIENCE. 2013;37(3):441-54. doi: 10.1111/ejn.12055. PubMed PMID: WOS:000314474000011.					N	Y										9	perilesional high-frequency (10 Hz) repetitive transcranial magnetic stimulation (rTMS) in the treatment of chronic neglect deficits in a well-established feline model of visuospatial neglect
[358]. Zimerman M	Heise KF	Hoppe J	Cohen LG	Gerloff C	Hummel FC. Modulation of training by single-session transcranial direct current stimulation to the intact motor cortex enhances motor skill acquisition of the paretic hand. Stroke. 2012;43(8):2185-91. Epub 20120522. doi: 10.1161/strokeaha.111.645382. PubMed PMID: 22618381; PubMed Central PMCID: PMC4879963.		N		Y									9	cathodal tDCS or a sham intervention were applied to the contralesional motor cortex in a double-blind, crossover design
[359]. Yoon KJ	Oh BM	Kim DY. Functional improvement and neuroplastic effects of anodal transcranial direct current stimulation (tDCS) delivered 1 day vs. 1 week after cerebral ischemia in rats. Brain Res. 2012;1452:61-72. Epub 20120305. doi: 10.1016/j.brainres.2012.02.062. PubMed PMID: 22444278.					N		Y									9	animal; anodal to ipsilesional
[360]. Wang RY	Tseng HY	Liao KK	Wang CJ	Lai KL	Yang YR. rTMS combined with task-oriented training to improve symmetry of interhemispheric corticomotor excitability and gait performance after stroke: a randomized trial. Neurorehabil Neural Repair. 2012;26(3):222-30. Epub 20111005. doi: 10.1177/1545968311423265. PubMed PMID: 21974983.		N	Y										9	Decreased interhemispheric asymmetry of the amplitude of the MEP was noted after rTMS and task-oriented training. Improvement in spatial asymmetry of gait was comparable with increased symmetry in interhemispheric excitability. Motor control and walking ability were also significantly improved after rTMS and task-oriented training.
[361]. Talelli P	Wallace A	Dileone M	Hoad D	Cheeran B	Oliver R	et al. Theta burst stimulation in the rehabilitation of the upper limb: a semirandomized	N		Y									9	excitatory TBS to the ipsilesional hemisphere or inhibitory TBS to the contralesional hemisphere in 2 centers; each active group was compared with a group receiving sham TBS. TBS was followed by physical therapy for 10 working days. Patients and therapists were blinded to the type of TBS. Primary outcome measures (9-hole Peg Test [9HPT], Jebsen Taylor Test [JTT], and grip and pinch-grip dynamomet…
[362]. Takeuchi N	Tada T	Matsuo Y	Ikoma K. Low-frequency tepetitive TMS plus anodal transcranial DCS prevents transient decline in bimanual movement induced by contralesional inhibitory rTMS after stroke. Neurorehabilitation and Neural Repair. 2012;26(8):988-98. doi: 10.1177/1545968311433295.				N		Y									9	rTMS and rTMS-tDCS enhanced the motor training effect on the paretic hand. rTMS decreased bimanual coordination and reduced TCI from the unaffected to the affected hemisphere (TCI(unaff-aff))
[363]. Takeuchi N	Izumi S. Noninvasive brain stimulation for motor recovery after stroke: mechanisms and future views. Stroke Res Treat. 2012;2012:584727. Epub 20120925. doi: 10.1155/2012/584727. PubMed PMID: 23050198; PubMed Central PMCID: PMC3463193.						N				Y							9	important to impart additional motor training while NIBS modulates the neural network between both hemispheres and remodels the disturbed network in the affected hemisphere
[364]. Stagg CJ	Bachtiar V	O'Shea J	Allman C	Bosnell RA	Kischka U	et al. Cortical activation changes underlying stimulation-induced behavioural gains in chronic stroke. Brain. 2012;135(Pt 1):276-84. Epub 20111206. doi: 10.1093/brain/awr313. PubMed PMID: 22155982; PubMed Central PMCID: PMC3267983.	N		Y									9	Anodal (facilitatory) stimulation to the ipsilesional hemisphere led to significant improvements (5-10%) in response times with the affected hand in both experiments.
[365]. Rossiter HE	Eaves C	Davis E	Boudrias MH	Park CH	Farmer S	et al. Changes in the location of cortico-muscular coherence following stroke. Neuroimage Clin. 2012;2:50-5. Epub 20121113. doi: 10.1016/j.nicl.2012.11.002. PubMed PMID: 24179758; PubMed Central PMCID: PMC3777781.	N								Y			9	peak CMC in the contralesional hemisphere was found not only in some highly impaired patients, but also in some patients with good functional recovery. Our results provide evidence that a wide range of cortical brain regions, including some in the contralesional hemisphere, may have influence over EMG activity in the affected muscles after stroke thereby supporting functional recovery.
[366]. Polanía R	Paulus W	Nitsche MA. Modulating cortico-striatal and thalamo-cortical functional connectivity with transcranial direct current stimulation. HUMAN BRAIN MAPPING. 2012;33(10):2499-508. doi: 10.1002/hbm.21380. PubMed PMID: WOS:000308589400020.					N		Y									9	Functional coupling between the left thalamus and the ipsilateral primary motor cortex (M1) significantly increased following anodal stimulation over M1. Additionally, functional connectivity between the left caudate nucleus and parietal association cortices was significantly strengthened. In contrast, cathodal tDCS over M1 decreased functional coupling between left M1 and contralateral putame
[367]. Mylius V	Zouari HG	Ayache SS	Farhat WH	Lefaucheur JP. Stroke rehabilitation using noninvasive cortical stimulation: aphasia. EXPERT REVIEW OF NEUROTHERAPEUTICS. 2012;12(8):973-82. doi: 10.1586/ERN.12.76. PubMed PMID: WOS:000310408600014.			N				y							9	positive effects of the reinforcement of neural activities in the contralateral right hemisphere, based on the potential compensatory role of the nondominant hemisphere in stroke recovery
[368]. Manganotti P	Storti SF	Formaggio E	Acler M	Zoccatelli G	Pizzini FB	et al. Effect of median-nerve electrical stimulation on BOLD activity in acute ischemic stroke patients. Clin Neurophysiol. 2012;123(1):142-53. Epub 20110707. doi: 10.1016/j.clinph.2011.05.028. PubMed PMID: 21741301.	N								y			9	Poor clinical recovery at three months was noted in four patients with no activation in the early days after stroke, whereas good clinical recovery was observed in eight patients with a normal activation pattern in the primary sensory motor area in the acute phase. In two patients BOLD activation correlated weakly with clinical recovery. Findings from TMS and DTI partially correlated with clinica…
[369]. Lotze M	Beutling W	Loibl M	Domin M	Platz T	Schminke U	Byblow WD. Contralesional motor cortex activation depends on ipsilesional corticospinal tract integrity in well-recovered subcortical stroke patients. Neurorehabil Neural Repair. 2012;26(6):594-603. Epub 20111202. doi: 10.1177/1545968311427706. PubMed PMID: 22140195.	n								y			9	Patients with smaller MEPs had a weaker paretic hand and more primary motor cortex activation in their affected hemisphere. Asymmetry between white matter tracts of either hemisphere was associated with reduced precision grip strength and increased BOLD activation within the contralesional dorsal premotor cortex for demanding hand tasks
[370]. Könönen M	Tarkka IM	Niskanen E	Pihlajamäki M	Mervaala E	Pitkänen K	Vanninen R. Functional MRI and motor behavioral changes obtained with constraint-induced movement therapy in chronic stroke. Eur J Neurol. 2012;19(4):578-86. Epub 20111031. doi: 10.1111/j.1468-1331.2011.03572.x. PubMed PMID: 22040308.	N		Y									9	magnitude of CIMT-induced changes in task-related fMRI activation differed between lesioned and non-lesioned hemispheres, and the fMRI laterality index was different for paretic and non-paretic hand tasks. The corticospinal conduction time in TMS was significantly decreased after CIM therapy.
[371]. Karabanov A	Jin SH	Joutsen A	Poston B	Aizen J	Ellenstein A	Hallett M. Timing-dependent modulation of the posterior parietal cortex-primary motor cortex pathway by sensorimotor training. J Neurophysiol. 2012;107(11):3190-9. Epub 20120321. doi: 10.1152/jn.01049.2011. PubMed PMID: 22442568; PubMed Central PMCID: PMC3378371.	N		Y									9	Regional EEG activity and interregional connectivity between PPC and M1 showed an initial increase during early training followed by a significant decrease in the late phases. The findings indicate that parietal-motor interactions are activated during early sensorimotor training when sensory information has to be integrated into a coherent movement plan. Once the sequence is encoded and movements…
[372]. Jung SH	Kim YK	Kim SE	Paik NJ. Prediction of Motor Function Recovery after Subcortical Stroke: Case Series of Activation PET and TMS Studies. Ann Rehabil Med. 2012;36(4):501-11. Epub 20120827. doi: 10.5535/arm.2012.36.4.501. PubMed PMID: 22977776; PubMed Central PMCID: PMC3438417.				N			Y								9	The presence of a motor response at the plegic site to TMS and normal intracortical inhibition, and facilitation patterns in the unaffected hemisphere were found to be related to good recovery. An association between an ipsilesional activation on PET and good motor recovery was also observed, but this was significantly weaker than that between TMS measured cortical excitability and motor recovery
[373]. Jayaram G	Stagg CJ	Esser P	Kischka U	Stinear J	Johansen-Berg H. Relationships between functional and structural corticospinal tract integrity and walking post stroke. Clin Neurophysiol. 2012;123(12):2422-8. Epub 20120619. doi: 10.1016/j.clinph.2012.04.026. PubMed PMID: 22717679; PubMed Central PMCID: PMC3778984.		N	Y										9	FCR for the paretic leg correlated with walking impairment, such that greater relative ipsilateral connectivity was associated with slower walking speeds. Asymmetrical FA values, reflecting reduced structural integrity of the lesioned CST, were associated with greater walking impairment. FCR and FA asymmetry were strongly positively correlated with each other
[374]. Hsu WY	Cheng CH	Liao KK	Lee IH	Lin YY. Effects of Repetitive Transcranial Magnetic Stimulation on Motor Functions in Patients With Stroke A Meta-Analysis. STROKE. 2012;43(7):1849-57. doi: 10.1161/STROKEAHA.111.649756. PubMed PMID: WOS:000305882000031.			N				Y							9	a total of 392 patients. A significant effect size of 0.55 was found for motor outcome (95% CI, 0.37-0.72). Further subgroup analyses demonstrated more prominent effects for subcortical stroke (mean effect size, 0.73; 95% CI, 0.44-1.02) or studies applying low-frequency rTMS (mean effect size, 0.69; 95% CI, 0.42-0.95). Only 4 patients of the 18 articles included in this analysis reported adverse …
[375]. Houdayer E	Beck S	Karabanov A	Poston B	Hallett M. The differential modulation of the ventral premotor-motor interaction during movement initiation is deficient in patients with focal hand dystonia. Eur J Neurosci. 2012;35(3):478-85. doi: 10.1111/j.1460-9568.2011.07960.x. PubMed PMID: 22288483; PubMed Central PMCID: PMC3270366.			N							Y				9	In patients with FHD, this PMv-M1 interaction and its modulation were absent. Our results show that, although the ipsilateral ventral premotor-motor inhibition does not play a key role in the genesis of surround inhibition, PMv has a dynamic influence on M1 excitability during the early steps of motor execution. The impaired cortico-cortical interactions observed in patients with FHD might contri…
[376]. Hesse S	Waldner A	Mehrholz J	Tomelleri C	Pohl M	Werner C. Combined transcranial direct current stimulation and robot-assisted arm training in subacute stroke patients: An exploratory	randomized multicenter trial. Neurologie und Rehabilitation. 2012;18(4):242-7.	N		Y									9	For 6 weeks, group A received anodal stimulation of the lesioned hemisphere, group B received cathodal stimulation of the nonlesioned side for 20 minutes at 2.0 mA, and group C received sham stimulation. The electrodes were placed over the hand area and above the contralateral orbit. Contemporaneously, the subjects practiced 400 repetitions each of 2 different bilateral movements on a robotic ass…
[377]. Grefkes C	Fink GR. Disruption of motor network connectivity post-stroke and its noninvasive neuromodulation. CURRENT OPINION IN NEUROLOGY. 2012;25(6):670-5. doi: 10.1097/WCO.0b013e3283598473. PubMed PMID: WOS:000311364500005.						N				Y							9	studies using tDCS point to a more consistent effect on distal upper limb function, especially for inhibitory (cathodal) tDCS applied over contralesional M1. Neuroimaging data reveal that the effects of rTMS/tDCS on the functional architecture of the motor system depend upon lesion location, degree of impairment and number of treatment sessions.
[378]. Dutta A	Paulus W	Nitsche MA	editors. Effects of cathode placement on anodal transcranial DC stimulation of leg motor area: A simulation study. Proceedings of the IASTED International Conference on Assistive Technologies	AT 2012; 2012.			N	Y										9	1. The direction of the electric field is relevant for targeting the fiber tract, 2. The importance of the placement of "return" electrode is more critical for the smaller motor-cortex stimulating electrode, 3. "Side montage" where the "return" cathodal electrode is placed at the ipsilateral side of the stimulating anodal electrode will better target the pyramidal tract fibers at the leg represen…
[379]. Corti M	Patten C	Triggs W. Repetitive Transcranial Magnetic Stimulation of Motor Cortex after Stroke A Focused Review. AMERICAN JOURNAL OF PHYSICAL MEDICINE & REHABILITATION. 2012;91(3):254-70. doi: 10.1097/PHM.0b013e318228bf0c. PubMed PMID: WOS:000300708900008.					N				Y							9	low-frequency stimulation (≤1 Hz) to the motor cortex of the unaffected hemisphere to reduce the excitability of the contralesional hemisphere or high-frequency stimulation (>1 Hz) to the motor cortex of the AH to increase excitability of the ipsilesional hemisphere
[380]. Conforto AB	Anjos SM	Saposnik G	Mello EA	Nagaya EM	Santos W	Jr. et al. Transcranial magnetic stimulation in mild to severe hemiparesis early after stroke: a proof of principle and novel approach to improve motor function. J Neurol. 2012;259(7):1399-405. Epub 20111216. doi: 10.1007/s00415-011-6364-7. PubMed PMID: 22173953; PubMed Central PMCID: PMC4883097.	N		Y									9	Low-frequency rTMS to the contralesional motor cortex early after stroke is feasible, safe and potentially effective to improve function of the paretic hand, in patients with mild to severe hemiparesis.
[381]. Bradnam LV	Stinear CM	Barber PA	Byblow WD. Contralesional hemisphere control of the proximal paretic upper limb following stroke. Cereb Cortex. 2012;22(11):2662-71. Epub 20111201. doi: 10.1093/cercor/bhr344. PubMed PMID: 22139791; PubMed Central PMCID: PMC4705341.				N		Y									9	c-tDCS improved selective proximal upper limb control for mildly impaired patients and worsened it for moderate to severely impaired patients.
[382]. Bastani A	Jaberzadeh S. Does anodal transcranial direct current stimulation enhance excitability of the motor cortex and motor function in healthy individuals and subjects with stroke: A systematic review and meta-analysis. CLINICAL NEUROPHYSIOLOGY. 2012;123(4):644-57. doi: 10.1016/j.clinph.2011.08.029. PubMed PMID: WOS:000301190800008.						N				Y							9	A-tDCS is a non-invasive, cheap and easy-to-apply modality which could be used as a stand-alone technique or as an adds-on technique to enhance corticomotor excitability and the efficacy of motor training approaches
[383]. Bagce HF	Saleh S	Adamovich SV	Tunik E. Visuomotor gain distortion alters online motor performance and enhances primary motor cortex excitability in patients with stroke. Neuromodulation. 2012;15(4):361-6. Epub 20120601. doi: 10.1111/j.1525-1403.2012.00467.x. PubMed PMID: 22672345; PubMed Central PMCID: PMC3752791.				N								y			9	Visuomotor discordance may be used to alter movement performance and augment M1 excitability in patients following stroke. Our data illustrate that visual feedback may be a robust way to selectively modulate M1 activity. These data may have important clinical implications for the development of future VR training protocols.
[384]. Ayache SS	Farhat WH	Zouari HG	Hosseini H	Mylius V	Lefaucheur JP. Stroke rehabilitation using noninvasive cortical stimulation: motor deficit. EXPERT REVIEW OF NEUROTHERAPEUTICS. 2012;12(8):949-72. doi: 10.1586/ERN.12.83. PubMed PMID: WOS:000310408600013.		N				Y							9	to improve motor performance by increasing cortical excitability in the stroke-affected hemisphere (via high-frequency rTMS or anodal tDCS) or by decreasing cortical excitability in the contralateral hemisphere (via low-frequency rTMS or cathodal tDCS).
[385]. Amengual JL	Valero-Cabré A	de las Heras MV	Rojo N	Froudist-Walsh S	Ripollés P	et al. Prognostic value of cortically induced motor evoked activity by TMS in chronic stroke: caveats from a revealing single clinical case. BMC Neurol. 2012;12:35. Epub 20120608. doi: 10.1186/1471-2377-12-35. PubMed PMID: 22682434; PubMed Central PMCID: PMC3411427.	N			Y								9	case report
[386]. Theilig S	Podubecka J	Bösl K	Wiederer R	Nowak DA. Functional neuromuscular stimulation to improve severe hand dysfunction after stroke: does inhibitory rTMS enhance therapeutic efficiency? Exp Neurol. 2011;230(1):149-55. Epub 20110416. doi: 10.1016/j.expneurol.2011.04.010. PubMed PMID: 21524650.			N		Y									9	10 daily sessions of 20 min EMG-triggered FNMS of the hand and finger extensors of the affected forearm preceded by 15 min of either 1Hz rTMS (rTMS group, n = 12) or sham rTMS (control group, n = 12) over the contralesional primary motor cortex. Prior to and after each intervention motor function and spasticity were rated at both hands, and cortical excitability of the contralesional primary moto…
[387]. Schwerin SC	Yao J	Dewald JP. Using paired pulse TMS to facilitate contralateral and ipsilateral MEPs in upper extremity muscles of chronic hemiparetic stroke patients. J Neurosci Methods. 2011;195(2):151-60. Epub 20101204. doi: 10.1016/j.jneumeth.2010.11.021. PubMed PMID: 21134401; PubMed Central PMCID: PMC3118562.					N		Y									9	non-lesioned hemisphere at an ISI of 8-50 ms was optimal for contralateral responses, similar to the control subjects, while stimulation of the lesioned hemisphere had an optimal ISI range of 12-50 ms. Ipsilateral responses in the paretic limb were frequent and the optimal ISI range was much later than the contralateral responses in stroke or controls occurring at 25-40 ms.
[388]. Schmidt MW	Hinder MR	Summers JJ	Garry MI. Long-lasting contralateral motor cortex excitability is increased by unilateral hand movement that triggers electrical stimulation of opposite homologous muscles. Neurorehabil Neural Repair. 2011;25(6):521-30. Epub 20110324. doi: 10.1177/1545968310397202. PubMed PMID: 21436392.				N			Y								9	Corticospinal excitability increased in the FDI and APB following the MS(task) but not following the S(task) or M(task). The increased excitability present 30 minutes after the MS(task) also correlated with excitability measures recorded 1 week late
[389]. Schlaug G	Marchina S	Wan CY. The Use of Non-invasive Brain Stimulation Techniques to Facilitate Recovery from Post-stroke Aphasia. NEUROPSYCHOLOGY REVIEW. 2011;21(3):288-301. doi: 10.1007/s11065-011-9181-y. PubMed PMID: WOS:000294068300008.					N				Y							9	Future studies could address a number of issues, including: the effect of lesion location on current density distribution, timing of the intervention with regard to stroke onset, whether brain stimulation should be combined with behavioral therapy, and whether multiple brain sites should be stimulated
[390]. Rojo N	Amengual J	Juncadella M	Rubio F	Camara E	Marco-Pallares J	et al. Music-supported therapy induces plasticity in the sensorimotor cortex in chronic stroke: a single-case study using multimodal imaging (fMRI-TMS). Brain Inj. 2011;25(7-8):787-93. Epub 20110511. doi: 10.3109/02699052.2011.576305. PubMed PMID: 21561296.	N	Y										9	functional magnetic resonance imaging (fMRI) of a sequential hand movement revealed distinct therapy-related changes in the form of a reduction of excess contralateral and ipsilateral activations. This was accompanied by changes in cortical excitability evidenced by transcranial magnetic stimulation (TMS). Functional MRI in a music listening task suggests that one of the effects of MST is the tas…
[391]. Rehme AK	Eickhoff SB	Wang LE	Fink GR	Grefkes C. Dynamic causal modeling of cortical activity from the acute to the chronic stage after stroke. Neuroimage. 2011;55(3):1147-58. Epub 20110114. doi: 10.1016/j.neuroimage.2011.01.014. PubMed PMID: 21238594; PubMed Central PMCID: PMC8053821.			N		Y									9	Changes in effective connectivity within a bilateral network comprising M1, premotor cortex (PMC), and supplementary motor area (SMA) were estimated by dynamic causal modeling. Motor performance was assessed by the Action Research Arm Test and maximum grip force. Results showed reduced positive coupling of ipsilesional SMA and PMC with ipsilesional M1 in the acute stage. Coupling parameters among…
[392]. Oliveri M. Brain stimulation procedures for treatment of contralesional spatial neglect. RESTORATIVE NEUROLOGY AND NEUROSCIENCE. 2011;29(6):421-5. doi: 10.3233/RNN-2011-0613. PubMed PMID: WOS:000299617000006.							N	Y										9	1) neglect is highly lateralized deficit, 2) neglect is a network disorder in which lesion of a network node impacts affects excitability of intrahemispehric and interhemispheric connections, and 3) lesions of the right hemisphere, the most frequent cause of neglect, are associated with a transcallosally mediated increase of facilitation of the left hemisphere more frequently than are lesions of …
[393]. Nair DG	Renga V	Lindenberg R	Zhu L	Schlaug G. Optimizing recovery potential through simultaneous occupational therapy and non-invasive brain-stimulation using tDCS. Restor Neurol Neurosci. 2011;29(6):411-20. doi: 10.3233/rnn-2011-0612. PubMed PMID: 22124031; PubMed Central PMCID: PMC4425274.			N		Y									9	cathodal tDCS combined with OT leads to significant motor improvement after stroke due to a decrease in the inhibitory effect that the contralesional hemisphere exerts onto the lesional hemisphere
[394]. McCambridge AB	Bradnam LV	Stinear CM	Byblow WD. Cathodal transcranial direct current stimulation of the primary motor cortex improves selective muscle activation in the ipsilateral arm. J Neurophysiol. 2011;105(6):2937-42. Epub 20110420. doi: 10.1152/jn.00171.2011. PubMed PMID: 21511707.				N		Y									9	After c-tDCS, left BB MEP amplitudes were reduced compared with sham stimulation, before pronation but not flexion, indicating that c-tDCS enhanced selective muscle activation of the ipsilateral BB in a task-specific manner. The potential for c-tDCS to improve BB antagonist control correlated with BB MEP amplitude for pronation relative to flexion, expressed as a selectivity ratio. This is the fi…
[395]. Mahmoudi H	Haghighi AB	Petramfar P	Jahanshahi S	Salehi Z	Fregni F. Transcranial direct current stimulation: electrode montage in stroke. DISABILITY AND REHABILITATION. 2011;33(15-16):1383-8. doi: 10.3109/09638288.2010.532283. PubMed PMID: WOS:000291886000011.		N		Y									9	(i) anodal stimulation of affected M1 (primary motor cortex) and cathodal stimulation of unaffected M1 ('bilateral tDCS'); (ii) anodal stimulation of affected M1 and cathodal stimulation of contralateral supraorbital area ('anodal tDCS'); (iii) cathodal stimulation of unaffected M1 and anodal stimulation of contralateral supraorbital area ('cathodal tDCS'); (iv) anodal stimulation of affected M1 …
[396]. Kumar S	Wagner CW	Frayne C	Zhu L	Selim M	Feng WW	Schlaug G. Noninvasive Brain Stimulation May Improve Stroke-Related Dysphagia A Pilot Study. STROKE. 2011;42(4):1035-40. doi: 10.1161/STROKEAHA.110.602128. PubMed PMID: WOS:000288857200039.	N	Y										9	anodal tDCS gained 2.60 points of improvement in Dysphagia Outcome and Severity scale scores compared to patients in the sham stimulation group who showed an improvement of 1.25 points (P=0.019) after controlling for the effects of other aforementioned variables. Six out 7 (86%) patients in tDCS stimulation group gained at least 2 points of improvement compared with 3 out 7 (43%) patients in the …
[397]. Kang YJ	Ku J	Kim HJ	Park HK. Facilitation of corticospinal excitability according to motor imagery and mirror therapy in healthy subjects and stroke patients. Ann Rehabil Med. 2011;35(6):747-58. Epub 20111230. doi: 10.5535/arm.2011.35.6.747. PubMed PMID: 22506202; PubMed Central PMCID: PMC3309378.				N		Y									9	30 healthy subjects and 30 stroke patients. In healthy subjects, the amplitudes and latencies of motor evoked potential (MEP) were obtained using seven conditions: (A) rest; (B) imagery; (C) observation and imagery of the hand activity of other individuals; (D) observation and imagery of own ipsilateral hand activity; (E) observation and imagery of the hand activity of another individual with a m…
[398]. Kang EK	Paik NJ. Effect of a tDCS electrode montage on implicit motor sequence learning in healthy subjects. Exp Transl Stroke Med. 2011;3(1):4. Epub 20110417. doi: 10.1186/2040-7378-3-4. PubMed PMID: 21496317; PubMed Central PMCID: PMC3101127.						N		Y									9	No significant difference was found between Uni-tDCS and Bi-tDCS in terms of induced implicit motor sequence learning, but tDCS led to greater consolidation of the learned motor sequence than sham stimulation.
[399]. Kang EK	Kim YK	Sohn HM	Cohen LG	Paik NJ. Improved picture naming in aphasia patients treated with cathodal tDCS to inhibit the right Broca's homologue area. RESTORATIVE NEUROLOGY AND NEUROSCIENCE. 2011;29(3):141-52. doi: 10.3233/RNN-2011-0587. PubMed PMID: WOS:000292262500001.			N	Y										9	cathodal tDCS over the right healthy Broca's homologue area with a left supraorbital anodal location can improve picture naming task performance in post-stroke aphasia.
[400]. Ipek M	Hilal H	Nese T	Aynur M	Gazanfer E. Neuronal plasticity in a case with total hemispheric lesion. J Med Life. 2011;4(3):291-4. Epub 20110825. PubMed PMID: 22567054; PubMed Central PMCID: PMC3168814.			N	Y										9	Twenty-five years old female patient was admitted to our hospital with a right-sided sequel hemiparesis and homonymous hemianopia. She had right-sided paresia after an inguinal hernia operation when she was one and a half years old.
[401]. Edwards JD	Meehan SK	Levy AR	Teal PA	Linsdell MA	Boyd LA. Changes in intracortical excitability after transient ischemic attack are associated with ABCD² score. Stroke. 2011;42(3):728-33. Epub 20110127. doi: 10.1161/strokeaha.110.602938. PubMed PMID: 21273565.		N	Y										9	3-way interaction with reduced inhibition and enhanced facilitation in the affected compared with unaffected hemisphere after TIA. No significant differences were present in healthy participants. Asymmetries in intracortical inhibition and facilitation were significantly correlated with ABCD(2) score.
[402]. Bradnam LV	Stinear CM	Byblow WD. Cathodal transcranial direct current stimulation suppresses ipsilateral projections to presumed propriospinal neurons of the proximal upper limb. J Neurophysiol. 2011;105(5):2582-9. Epub 20110309. doi: 10.1152/jn.01084.2010. PubMed PMID: 21389299.					N		Y									9	MNS facilitated BB MEPs elicited at TMS intensities near active motor threshold but inhibited BB MEPs at slightly higher intensities, indicative of putative PN modulation. c-tDCS suppressed the facilitatory and inhibitory effects of MNS. Sham tDCS did not alter either component. There was no effect of c-tDCS and sham tDCS on nonconditioned left BB MEPs or on the ipsilateral silent period of left …
[403]. Bolognini N	Vallar G	Casati C	Latif LA	El-Nazer R	Williams J	et al. Neurophysiological and behavioral effects of tDCS combined with constraint-induced movement therapy in poststroke patients. Neurorehabil Neural Repair. 2011;25(9):819-29. Epub 20110729. doi: 10.1177/1545968311411056. PubMed PMID: 21803933.	N		Y									9	reduction in transcallosal inhibition from the intact to the affected hemisphere and increased corticospinal excitability in the affected hemisphere only in the active tDCS/CIMT group. Such neurophysiological changes correlated with the magnitude of the behavioral gains.
[404]. Bashir S	Edwards D	Pascual-Leone A. Neuronavigation increases the physiologic and behavioral effects of low-frequency rTMS of primary motor cortex in healthy subjects. Brain Topogr. 2011;24(1):54-64. Epub 20101113. doi: 10.1007/s10548-010-0165-7. PubMed PMID: 21076861; PubMed Central PMCID: PMC3589808.					N			Y								9	Ten healthy subjects underwent two experimental sessions during which they received 1600 pulses of either navigated or non-navigated 1 Hz rTMS at 90% of the resting motor threshold (RMT) intensity over the motor cortical representation for left first dorsal interosseous (FDI) muscle. We compared the effects of navigated and non-navigated rTMS on motor-evoked potentials (MEPs) to single-pulse TMS,…
[405]. van Hedel HJ	Wirth B	Curt A. Ankle motor skill is intact in spinal cord injury	unlike stroke: implications for rehabilitation. Neurology. 2010;74(16):1271-8. doi: 10.1212/WNL.0b013e3181d9ed7c. PubMed PMID: 20404308.				N	Y										9	In 27 iSCI patients with significant muscle weakness (ankle dorsal flexion 65% of healthy values, plantar flexion 76%), task performance improved at a similar rate and the final performance level equaled that of healthy subjects. However, in 10 stroke subjects the tracking task performance was significantly impaired in both legs, while strength was mainly reduced in the affected leg
[406]. Takeuchi N	Tada T	Toshima M	Ikoma K. Correlation of motor function with transcallosal and intracortical inhibition after stroke. J Rehabil Med. 2010;42(10):962-6. doi: 10.2340/16501977-0628. PubMed PMID: 21031294.				N								Y			9	Transcallosal inhibition from the contralesional to the ipsilesional motor cortex may inhibit mirror movements in stroke patients with good motor function. The weak transcallosal inhibition in patients after stroke with poor motor function may be ineffective for inhibiting mirror movement; however, it may have the advantage of facilitating motor recovery.
[407]. Sohn MK	Kim BO	Kim SG	Choi PS	Hwang SH. The Effect of High Frequency Repetitive Transcranial Magnetic Stimulation on the Motor Function in Post-Stroke Patients. ANNALS OF REHABILITATION MEDICINE-ARM. 2010;34(2):168-73. PubMed PMID: WOS:000433778000009.			N								Y			9	High frequency rTMS resulted in increased H- reflex latency and decreased H-reflex amplitude and H/M ratio. Also MAS decreased and MFT score increased after 2 weeks of treatment
[408]. Schlaug G	Cohen LG. Electromagnetic approaches to stroke recovery. Brain Repair After Stroke2010. p. 207-18.						N				y							9	this is a book chapter
[409]. Oh BM	Kim DY	Paik NJ. Disinhibition in the unaffected hemisphere is related with the cortical involvement of the affected hemisphere. Int J Neurosci. 2010;120(7):512-5. doi: 10.3109/00207451003760114. PubMed PMID: 20583905.					N		Y									9	sICI and ICF in the UH were compared according to lesion location and presence of paretic MEP. The sICI and ICF in the UH were comparable between MEP+ and MEP- groups. However, in terms of lesion location, intracortical inhibition was present in patients with subcortical lesions, whereas the patients with cortical lesions showed significant disinhibition in the UH. In conclusion, these findings s…
[410]. Lindenberg R	Renga V	Zhu LL	Nair D	Schlaug G. Bihemispheric brain stimulation facilitates motor recovery in chronic stroke patients. Neurology. 2010;75(24):2176-84. Epub 20101110. doi: 10.1212/WNL.0b013e318202013a. PubMed PMID: 21068427; PubMed Central PMCID: PMC3013585.			N		Y									9	Class I evidence that for adult patients with ischemic stroke treated at least 5 months after their first and only stroke, bihemispheric tDCS and simultaneous physical/occupational therapy given over 5 consecutive sessions significantly improves motor function as measured by the Upper Extremity Fugl-Meyer assessment (raw change treated 6.1 ± 3.4, sham 1.2 ± 1.0).
[411]. Lamy JC	Russmann H	Shamim EA	Meunier S	Hallett M. Paired associative stimulation induces change in presynaptic inhibition of Ia terminals in wrist flexors in humans. J Neurophysiol. 2010;104(2):755-64. Epub 20100610. doi: 10.1152/jn.00761.2009. PubMed PMID: 20538768; PubMed Central PMCID: PMC2934933.			N		Y									9	flexor carpi radialis (FCR) MEPs and FCR H reflex recruitment curves are enhanced by PAS. To elucidate the mechanism responsible for this change in the H reflex amplitude, we tested, using the same subjects, the hypothesis that enhanced H reflexes are caused by a down-regulation of the efficacy of mechanisms controlling Ia afferent discharge, including presynaptic Ia inhibition and postactivation…
[412]. Kobayashi M. Effect of slow repetitive TMS of the motor cortex on ipsilateral sequential simple finger movements and motor skill learning. RESTORATIVE NEUROLOGY AND NEUROSCIENCE. 2010;28(4):437-48. doi: 10.3233/RNN-2010-0562. PubMed PMID: WOS:000280975000005.							N							Y				9	rTMS of M1 shortened execution time of the motor task with the ipsilateral hand, without affecting performance with the contralateral hand. This effect outlasted rTMS by at least 10 min, and was most prominent for M1 stimulation. In experiment II, disruption of M1 with rTMS slowed down skill acquisition with the contralateral hand, but paradoxically accelerated learning with the ipsilateral hand.…
[413]. Kirton A	Deveber G	Gunraj C	Chen R. Cortical excitability and interhemispheric inhibition after subcortical pediatric stroke: plastic organization and effects of rTMS. Clin Neurophysiol. 2010;121(11):1922-9. doi: 10.1016/j.clinph.2010.04.021. PubMed PMID: 20537584.				N		Y									9	Stroke M1 motor thresholds were elevated (75±25% versus 55±14%, p=0.05) and decreased with age. Baseline measures suggested excessive LIHI from non-stroke to stroke side (-46±17% versus -28±23%, p=0.08). Following inhibitory rTMS, increases in stroke side maximal MEP amplitudes were suggested and LIHI from stroke to non-stroke side appeared to increase (-20% to -40%)
[414]. Kim SJ	Kim BK	Ko YJ	Bang MS	Kim MH	Han TR. Functional and Histologic Changes After Repeated Transcranial Direct Current Stimulation in Rat Stroke Model. JOURNAL OF KOREAN MEDICAL SCIENCE. 2010;25(10):1499-505. doi: 10.3346/jkms.2010.25.10.1499. PubMed PMID: WOS:000282232800016.		N		Y									9	Animal. Interaural line tdcs
[415]. Kim DY	Lim JY	Kang EK	You DS	Oh MK	Oh BM	Paik NJ. Effect of transcranial direct current stimulation on motor recovery in patients with subacute stroke. Am J Phys Med Rehabil. 2010;89(11):879-86. doi: 10.1097/PHM.0b013e3181f70aa7. PubMed PMID: 20962598.	N		Y									9	cathodal transcranial direct current stimulation led to a greater improvement in Fugl-Meyer Assessment than the sham procedure (P < 0.05). There was a significant inverse correlation between baseline Fugl-Meyer Assessment and Fugl-Meyer Assessment increase at 6 mos
[416]. Grefkes C	Nowak DA	Wang LE	Dafotakis M	Eickhoff SB	Fink GR. Modulating cortical connectivity in stroke patients by rTMS assessed with fMRI and dynamic causal modeling. Neuroimage. 2010;50(1):233-42. Epub 20091218. doi: 10.1016/j.neuroimage.2009.12.029. PubMed PMID: 20005962; PubMed Central PMCID: PMC8020334.		N		Y									9	patients were stimulated with inhibitory 1-Hz rTMS applied over two different locations: (i) vertex (control stimulation) and (ii) primary motor cortex (M1) of the unaffected (contralesional) hemisphere. Changes in the endogenous and task-dependent effective connectivity were assessed by DCM of a bilateral network comprising M1, lateral premotor cortex, and the supplementary motor area (SMA). The…
[417]. Farias da Guarda SN	Cohen LG	da Cunha Pinho M	Yamamoto FI	Marchiori PE	Scaff M	Conforto AB. Interhemispheric asymmetry of corticomotor excitability after chronic cerebellar infarcts. Cerebellum. 2010;9(3):398-404. doi: 10.1007/s12311-010-0176-7. PubMed PMID: 20461489; PubMed Central PMCID: PMC4876814.	N	Y										9	SICI was decreased in M1contralesional compared to M1ipsilesional in the patient group in the absence of side-to-side differences in controls.
[418]. Emara TH	Moustafa RR	ElNahas NM	ElGanzoury AM	Abdo TA	Mohamed SA	ElEtribi MA. Repetitive transcranial magnetic stimulation at 1Hz and 5Hz produces sustained improvement in motor function and disability after ischaemic stroke. Eur J Neurol. 2010;17(9):1203-9. Epub 20100408. doi: 10.1111/j.1468-1331.2010.03000.x. PubMed PMID: 20402755.	N		Y									9	In contrast to control patients, those receiving active rTMS as ipsi-lesional 5-Hz stimulation or 1-Hz contra-lesional stimulation showed statistically significant improvement on the FT test, AI scores and mRS score at 2 weeks, and the effect was sustained over the 12-week observation period.
[419]. Di Lazzaro V	Profice P	Pilato F	Capone F	Ranieri F	Pasqualetti P	et al. Motor cortex plasticity predicts recovery in acute stroke. Cereb Cortex. 2010;20(7):1523-8. Epub 20091005. doi: 10.1093/cercor/bhp216. PubMed PMID: 19805417.	N		Y									9	Higher baseline MEP values in UH correlated with poor prognosis. iTBS produced a significant increase in MEP amplitude for AH that was significantly correlated with recovery. A nonsignificant decrease in MEP amplitude was observed for the UH. When the decrease in the amplitude of UH MEPs was added to the regression model, the correlation was even higher. Functional recovery is directly correlated…
[420]. Constantinescu AO	Ilie A	Moldovan M	Stagg CJ. Trans-cranial direct current stimulation (tDCS): A promising new tool to facilitate rehabilitation of manual dexterity after stroke. Romanian Journal of Neurology/ Revista Romana de Neurologie. 2010;9(3):118-23.				N		y									9	Immediate improvement of affected hand function was obtained by anodal (excitatory) tDCS over the affected M1 or by cathodal (inhibitory) tDCS over the unaffected M1. Although the tDCS “after-effects” can last for hours to days following a 20-minute stimulation session, they are inherently transitory. There
[421]. Chang WH	Kim YH	Bang OY	Kim ST	Park YH	Lee PKW. LONG-TERM EFFECTS OF rTMS ON MOTOR RECOVERY IN PATIENTS AFTER SUBACUTE STROKE. JOURNAL OF REHABILITATION MEDICINE. 2010;42(8):758-64. doi: 10.2340/16501977-0590. PubMed PMID: WOS:000281927000009.		N		Y									9	Motor function improved in both groups after treatment; however, patients who received real rTMS experienced additional improvement in motor function of the affected upper limb. Over 3 months after the stroke, the time and type of intervention for the Motoricity Index of the affected upper extremity showed significant interaction
[422]. Carey JR	Anderson DC	Gillick BT	Whitford M	Pascual-Leone A. 6-Hz primed low-frequency rTMS to contralesional M1 in two cases with middle cerebral artery stroke. Neurosci Lett. 2010;469(3):338-42. Epub 20091218. doi: 10.1016/j.neulet.2009.12.023. PubMed PMID: 20026185; PubMed Central PMCID: PMC2815205.			N		Y									9	6-Hz primed low-frequency repetitive transcranial magnetic stimulation (rTMS) to the contralesional primary motor area (M1) to disinhibit ipsilesional M1. Functional magnetic resonance imaging (fMRI) showed that the intervention disrupted cortical activation at contralesional M1. Subject 1 showed decreased intracortical inhibition and increased intracortical facilitation following intervention du…
[423]. Brem AK	Speight I	Jaencke L. Impact of tDCS on motor function in acute stroke. 6TH WORLD CONGRESS OF NEUROREHABILITATION2010. p. 123-7.					N				Y							9	I couldn't find this study anymore!
[424]. Bradnam LV	Stinear CM	Lewis GN	Byblow WD. Task-dependent modulation of inputs to proximal upper limb following transcranial direct current stimulation of primary motor cortex. J Neurophysiol. 2010;103(5):2382-9. Epub 20100310. doi: 10.1152/jn.01046.2009. PubMed PMID: 20220073.				N		Y									9	Transcranial magnetic stimulation (TMS) of left M1 was used to elicit motor evoked potentials (MEPs) in the left and right infraspinatus (INF) muscle immediately before and after c-tDCS of left M1, and at 20 and 40 min, post-c-tDCS. TMS was delivered as participants preactivated each INF in isolation (left, right) or both INF together (bilateral). After c-tDCS, ipsilateral MEPs in left INF and co…
[425]. Bestmann S	Swayne O	Blankenburg F	Ruff CC	Teo J	Weiskopf N	et al. The role of contralesional dorsal premotor cortex after stroke as studied with concurrent TMS-fMRI. J Neurosci. 2010;30(36):11926-37. doi: 10.1523/jneurosci.5642-09.2010. PubMed PMID: 20826657; PubMed Central PMCID: PMC3044467.	N		Y									9
[426]. Ackerley SJ	Stinear CM	Barber PA	Byblow WD. Combining theta burst stimulation with training after subcortical stroke. Stroke. 2010;41(7):1568-72. Epub 20100520. doi: 10.1161/strokeaha.110.583278. PubMed PMID: 20489170.				N		Y									9	Intermittent TBS of the ipsilesional M1, continuous TBS of the contralesional M1, and sham TBS were delivered in separate sessions in conjunction with standardized training of a precision grip task using the paretic upper limb.
[427]. Williams JA	Imamura M	Fregni F. UPDATES ON THE USE OF NON-INVASIVE BRAIN STIMULATION IN PHYSICAL AND REHABILITATION MEDICINE. JOURNAL OF REHABILITATION MEDICINE. 2009;41(5):305-11. doi: 10.2340/16501977-0356. PubMed PMID: WOS:000266097400001.					N				Y							9	Studies published within the last year have examined new approaches of stimulation, such as longer intensities of stimulation, new electrode sizes for tDCS, novel coils for stimulation of deeper areas, and new frequencies of stimulation for rTMS. These new approaches need to be tested in larger clinical trials in order to determine whether they offer significant clinical effects.
[428]. Wilke M	Staudt M	Juenger H	Grodd W	Braun C	Krägeloh-Mann I. Somatosensory system in two types of motor reorganization in congenital hemiparesis: topography and function. Hum Brain Mapp. 2009;30(3):776-88. doi: 10.1002/hbm.20545. PubMed PMID: 18286510; PubMed Central PMCID: PMC6870922.		N		Y									9	patients with regular, contralateral motor organization following middle cerebral artery strokes (CONTRA(MCA), n = 6) and patients with reorganized, ipsilateral motor functions due to periventricular lesions (IPSI(PL), n = 8). Motor impairment was similar, but sensory impairment was more pronounced in the CONTRA(MCA) group. Using fMRI and MEG, both groups showed a normal pattern with a contralate…
[429]. Walther M	Juenger H	Kuhnke N	Wilke M	Brodbeck V	Berweck S	et al. Motor cortex plasticity in ischemic perinatal stroke: a transcranial magnetic stimulation and functional MRI study. Pediatr Neurol. 2009;41(3):171-8. doi: 10.1016/j.pediatrneurol.2009.04.006. PubMed PMID: 19664531.	N								Y			9	Functional MRI revealed increased activation of the contralateral central region (including primary sensorimotor cortex) and supplementary motor area during active movement of the paretic hand.
[430]. Takeuchi N	Tada T	Toshima M	Matsuo Y	Ikoma K. Repetitive transcranial magnetic stimulation over bilateral hemispheres enhances motor function and training effect of paretic hand in patients after stroke. J Rehabil Med. 2009;41(13):1049-54. doi: 10.2340/16501977-0454. PubMed PMID: 19894000.			N		Y									9	Bilateral repetitive transcranial magnetic stimulation and 1 Hz repetitive transcranial magnetic stimulation immediately improved acceleration in the paretic hand. Compared with 1 Hz repetitive transcranial magnetic stimulation, bilateral repetitive transcranial magnetic stimulation decreased the inhibitory function of the affected motor cortex and enhanced the effect of motor training on pinch f…
[431]. Nowak DA. Brain Stimulation in the Rehabilitation of Impaired Hand Function Following Stroke. AKTUELLE NEUROLOGIE. 2009;36(8):397-411. doi: 10.1055/s-0029-1220365. PubMed PMID: WOS:000271946600002.							N				Y							9	the clinical effects are small to moderate and short lived. Future work should elucidate whether repetitive administration of rTMS or tDCS over several days and the combination of these techniques with behavioral training (ie, physiotherapy) could result in an enhanced effectiveness.
[432]. Koch G	Mori F	Codecà C	Kusayanagi H	Monteleone F	Buttari F	et al. Cannabis-based treatment induces polarity-reversing plasticity assessed by theta burst stimulation in humans. BRAIN STIMULATION. 2009;2(4):229-33. doi: 10.1016/j.brs.2009.03.001. PubMed PMID: WOS:000271295300006.	N		Y									9	We observed a shift in the polarity of synaptic plasticity induced by cTBS. In these subjects, in fact, cTBS induced the expected inhibition of motor-evoked potentials (MEPs) before Sativex exposure, whereas it caused a persisting enhancement of MEP amplitude 4 weeks after. The LTP-like phenomenon induced by iTBS was conversely unaffected by Sativex.
[433]. Kobayashi M	Théoret H	Pascual-Leone A. Suppression of ipsilateral motor cortex facilitates motor skill learning. EUROPEAN JOURNAL OF NEUROSCIENCE. 2009;29(4):833-6. doi: 10.1111/j.1460-9568.2009.06628.x. PubMed PMID: WOS:000263451700018.					N		Y									9	Disruption of M1 with rTMS slowed down skill acquisition with the contralateral hand, albeit non significantly, but paradoxically enhanced learning with the ipsilateral hand. This was evidenced by a significant decrease of execution time at the end of day 1 in the group that received rTMS over the ipsilateral M1 compared with both control groups (Cz and contralateral M1 stimulation).
[434]. Kim DY	Ohn SH	Yang EJ	Park CI	Jung KJ. Enhancing Motor Performance by Anodal Transcranial Direct Current Stimulation in Subacute Stroke Patients. AMERICAN JOURNAL OF PHYSICAL MEDICINE & REHABILITATION. 2009;88(10):829-36. doi: 10.1097/PHM.0b013e3181b811e3. PubMed PMID: WOS:000270760600007.			N								Y			9	Anodal transcranial direct current stimulation significantly improved Box and Block test for at least 60 mins and finger acceleration until 30 mins after stimulation (P < 0.05) without significant differences in attention and fatigue.
[435]. Khedr EM	Abdel-Fadeil MR	Farghali A	Qaid M. Role of 1 and 3 Hz repetitive transcranial magnetic stimulation on motor function recovery after acute ischaemic stroke. Eur J Neurol. 2009;16(12):1323-30. Epub 20090923. doi: 10.1111/j.1468-1331.2009.02746.x. PubMed PMID: 19780802.				N		Y									9	five daily sessions of rTMS over motor cortex using either 1 Hz over the unaffected hemisphere or 3 Hz over the affected hemisphere can enhance recovery. At 3 months, the improvement was more pronounced in 1 Hz group.
[436]. Jefferson S	Mistry S	Singh S	Rothwell J	Hamdy S. Characterizing the application of transcranial direct current stimulation in human pharyngeal motor cortex. AMERICAN JOURNAL OF PHYSIOLOGY-GASTROINTESTINAL AND LIVER PHYSIOLOGY. 2009;297(6):G1035-G40. doi: 10.1152/ajpgi.00294.2009. PubMed PMID: WOS:000272151900001.			N	Y										9	anodal tDCS can alter pharyngeal motor cortex excitability in an intensity-dependent manner, with little evidence for transcallosal spread.
[437]. Jefferson S	Mistry S	Michou E	Singh S	Rothwell JC	Hamdy S. Reversal of a virtual lesion in human pharyngeal motor cortex by high frequency contralesional brain stimulation. Gastroenterology. 2009;137(3):841-9	9.e1. Epub 20090507. doi: 10.1053/j.gastro.2009.04.056. PubMed PMID: 19427312.	N	Y										9	pharanygeal
[438]. Jayaram G	Stinear JW. The effects of transcranial stimulation on paretic lower limb motor excitability during walking. J Clin Neurophysiol. 2009;26(4):272-9. doi: 10.1097/WNP.0b013e3181af1d41. PubMed PMID: 19584748.						N	Y										9	Inhibitory repetitive transcranial magnetic stimulation and inhibitory paired associative stimulation were applied to the contralesional motor system, and facilitatory anodal transcranial direct current stimulation was applied to the ipsilesional motor system.
[439]. Conchou F	Loubinoux I	Castel-Lacanal E	Le Tinnier A	Gerdelat-Mas A	Faure-Marie N	et al. Neural substrates of low-frequency repetitive transcranial magnetic stimulation during movement in healthy subjects and acute stroke patients. A PET study. Hum Brain Mapp. 2009;30(8):2542-57. doi: 10.1002/hbm.20690. PubMed PMID: 19072894; PubMed Central PMCID: PMC6870944.	N		Y									9	Commissural connectivity between right dorsal premotor cortex and left M1 after real-rTMS was observed with a psychophysiological interaction analysis in healthy subjects. No major changes were found for the left hand. These results give further arguments in favor of a plastic commissural connectivity between M1 both in healthy subjects and in stroke patients, and reinforce the potential for ther…
[440]. Ameli M	Grefkes C	Kemper F	Riegg FP	Rehme AK	Karbe H	et al. Differential effects of high-frequency repetitive transcranial magnetic stimulation over ipsilesional primary motor cortex in cortical and subcortical middle cerebral artery stroke. Ann Neurol. 2009;66(3):298-309. doi: 10.1002/ana.21725. PubMed PMID: 19798637.	N		Y									9	Ten-Hz rTMS over ipsilesional M1, but not over vertex, improved movement kinematics in 14 of 16 patients with subcortical stroke, but not in patients with additional cortical stroke
[441]. Acler M	Robol E	Fiaschi A	Manganotti P. A double blind placebo RCT to investigate the effects of serotonergic modulation on brain excitability and motor recovery in stroke patients. J Neurol. 2009;256(7):1152-8. Epub 20090322. doi: 10.1007/s00415-009-5093-7. PubMed PMID: 19306038.				N		Y									9	A selective serotonergic drug (citalopram) or a placebo was administered using a mean dosage of 10 mg/day in combination with physiotherapy. Motor cortex excitability was studied by single and paired transcranial magnetic stimulation. TMS recording was tested before (T1) and 1 month after (T2) beginning drug treatment. Patients treated by the serotonergic drug, compared to patients that received …
[442]. Acler M	Fiaschi A	Manganotti P. Long-term levodopa administration in chronic stroke patients. A clinical and neurophysiologic single-blind placebo-controlled cross-over pilot study. Restor Neurol Neurosci. 2009;27(4):277-83. doi: 10.3233/rnn-2009-0477. PubMed PMID: 19738321.					N		Y									9	After L-DOPA treatment patients improved their walking speed (p < 0.01) and manual dexterity ( p < 0.01) with the affected hand, the cortical silent period over the affected hemisphere lengthened (p < 0.01), while no changes were found in placebo-group
[443]. Weiler F	Brandao P	de Barros J	Uribe CE	Pessoa VF	Brasil JP. LOW FREQUENCY (0.5Hz) rTMS OVERR THE RIGHT (NON-DOMINANT) MOTOR CORTEX DOES NOT AFFECT IPSILATERAL HAND PERFORMANCE IN HEALTHY HUMANS. ARQUIVOS DE NEURO-PSIQUIATRIA. 2008;66(3B):636-40. doi: 10.1590/S0004-282X2008000500006. PubMed PMID: WOS:000260387000006.		N							Y				9	rTMS inhibition of the non-dominant M1 had no significant influence over ipsilateral or contralateral manual dexterity, even though the results were limited by unequal performance between groups at baseline. This is in contrast to an improvement in left hand function previously described following slow rTMS over left M1, and suggests a less prominent physiological transcallosal inhibition from ri…
[444]. Vines BW	Nair D	Schlaug G. Modulating activity in the motor cortex affects performance for the two hands differently depending upon which hemisphere is stimulated. EUROPEAN JOURNAL OF NEUROSCIENCE. 2008;28(8):1667-73. doi: 10.1111/j.1460-9568.2008.06459.x. PubMed PMID: WOS:000260050500021.					N		Y									9	Anodal and cathodal transcranial direct current stimulation were applied to the motor cortex of 17 participants, targeting the non-dominant hemisphere on one day and the dominant hemisphere on another day, along with one sham session. Participants performed a finger-sequence coordination task with each hand before and after stimulation. The dependent variable was calculated as the percentage of c…
[445]. Talelli P	Ewas A	Waddingham W	Rothwell JC	Ward NS. Neural correlates of age-related changes in cortical neurophysiology. NEUROIMAGE. 2008;40(4):1772-81. doi: 10.1016/j.neuroimage.2008.01.039. PubMed PMID: WOS:000255347100033.			N		Y									9	B(G) (average task-related activity for all hand grips) and B(F) (the degree to which task-related activity co-varied with peak grip force). We used transcranial magnetic stimulation (TMS) to assess task-related changes in interhemispheric inhibition from left to right motor cortex (IHIc) and to perform measures relating to left motor cortex excitability during activation of the right hand. First…
[446]. Takeuchi N	Toshima M	Chuma T	Matsuo Y	Ikoma K. Repetitive transcranial magnetic stimulation of the unaffected hemisphere in a patient who was forced to use the affected hand. Am J Phys Med Rehabil. 2008;87(1):74-7. doi: 10.1097/PHM.0b013e31815e7055. PubMed PMID: 18158432.			N		Y									9	performed subthreshold rTMS (1 Hz, 25 mins) and sham stimulation of the contralesional primary motor cortex (M1) at different times. Immediately after rTMS, the patient was able to write characters with increased speed and accuracy, and this effect continued for more than 7 days;
[447]. Takeuchi N	Tada T	Toshima M	Chuma T	Matsuo Y	Ikoma K. Inhibition of the unaffected motor cortex by 1 Hz repetitive transcranical magnetic stimulation enhances motor performance and training effect of the paretic hand in patients with chronic stroke. J Rehabil Med. 2008;40(4):298-303. doi: 10.2340/16501977-0181. PubMed PMID: 18382826.		N		Y									9	Compared with sham stimulation, rTMS induced an increase in the excitability of the affected motor cortex(p < 0.001) and an improvement in acceleration of the affected hand (p = 0.006). Moreover, the effect of motor training on pinch force was enhanced by rTMS (p < 0.001). These improvement in the motor function lasted for one week after rTMS and motor training (p < 0.001).
[448]. Stinear CM	Barber PA	Coxon JP	Fleming MK	Byblow WD. Priming the motor system enhances the effects of upper limb therapy in chronic stroke. Brain. 2008;131(Pt 5):1381-90. Epub 20080320. doi: 10.1093/brain/awn051. PubMed PMID: 18356189.			N		Y									9	Active-Passive Bilateral Therapy (APBT), a putative movement-based priming strategy designed to reduce intracortical inhibition and increase excitability within the ipsilesional M1. Thirty-two patients with upper limb weakness at least 6 months after stroke were randomized to a 1-month intervention of self-directed motor practice with their affected upper limb (control group) or to APBT for 10-15…
[449]. Schwerin S	Dewald JP	Haztl M	Jovanovich S	Nickeas M	MacKinnon C. Ipsilateral versus contralateral cortical motor projections to a shoulder adductor in chronic hemiparetic stroke: implications for the expression of arm synergies. Exp Brain Res. 2008;185(3):509-19. Epub 20071108. doi: 10.1007/s00221-007-1169-8. PubMed PMID: 17989973; PubMed Central PMCID: PMC2831614.		N		Y									9	transcranial magnetic stimulation (TMS) to evaluate the presence and magnitude of ipsilateral and contralateral projections to the pectoralis major (PMJ) muscle in stroke survivors. A laterality index (LI) was used to investigate the relationship between ipsilateral and contralateral projections and strength, clinical impairment level, and the degree of abnormal coordination expressed in the arm.…
[450]. Schaechter JD	Perdue KL	Wang RP. Structural damage to the corticospinal tract correlates with bilateral sensorimotor cortex reorganization in. stroke patients. NEUROIMAGE. 2008;39(3):1370-82. doi: 10.1016/j.neuroimage.2007.09.071. PubMed PMID: WOS:000252691800042.					n								Y			9	CST damage was quantified using conventional structural magnetic resonance imaging and tractography based on diffusion tensor imaging. Cortical activity was measured using functional magnetic resonance imaging during repetitive flexion/extension movements of the digits. We found that the two measures of CST damage were strongly correlated. Moreover, greater CST damage was significantly and linear…
[451]. Perez MA	Cohen LG. Mechanisms underlying functional changes in the primary motor cortex ipsilateral to an active hand. J Neurosci. 2008;28(22):5631-40. doi: 10.1523/jneurosci.0093-08.2008. PubMed PMID: 18509024; PubMed Central PMCID: PMC2440822.						N		Y									9	IHI and SICI were inversely correlated at increasing forces. In the presence of IHI, SICI decreased at rest and 70% force. In summary, we found activity-dependent changes in (1) SICI in M1(ipsilateral), (2) IHI from M1(contralateral) to M1(ipsilateral), and (3) the influence of IHI over SICI in the left resting hand during force generation by the right hand.
[452]. Nowak DA	Grefkes C	Dafotakis M	Eickhoff S	Küst J	Karbe H	Fink GR. Effects of low-frequency repetitive transcranial magnetic stimulation of the contralesional primary motor cortex on movement kinematics and neural activity in subcortical stroke. Arch Neurol. 2008;65(6):741-7. doi: 10.1001/archneur.65.6.741. PubMed PMID: 18541794.	N		Y									9	Application of rTMS to the contralesional M1 improved the kinematics of finger and grasp movements in the affected hand. At the neural level, rTMS applied to the contralesional M1 reduced overactivity in the contralesional primary and nonprimary motor areas
[453]. Misawa S	Kuwabara S	Matsuda S	Honma K	Ono J	Hattori T. The ipsilateral cortico-spinal tract is activated after hemiparetic stroke. Eur J Neurol. 2008;15(7):706-11. Epub 20080515. doi: 10.1111/j.1468-1331.2008.02168.x. PubMed PMID: 18484986.		N		Y									9	At rest, ipsilateral trapezius MEPs were recordable in none of the 24 normal controls, and in 38% of the patients after stimulation to the non-affected hemisphere (P < 0.001). With voluntary contraction, ipsilateral trapezius MEPs were elicited in 21% of the normal controls and 73% of the patients (P < 0.001). Ipsilateral ADM MEPs were rarely recordable in both controls (0%) and patients (3%). Th…
[454]. Manganotti P	Acler M	Zanette GP	Smania N	Fiaschi A. Motor cortical disinhibition during early and late recovery after stroke. Neurorehabil Neural Repair. 2008;22(4):396-403. Epub 20080308. doi: 10.1177/1545968307313505. PubMed PMID: 18326890.			N		Y									9	At T1, all patients showed significantly reduced intracortical inhibition in the unaffected hemisphere. At T2, in patients whose motor function recovered, intracortical inhibition in the unaffected hemisphere returned to normal. In patients with poor clinical motor recovery, abnormal disinhibition persisted in both hemispheres. At T3, in patients whose motor function progressively recovered, the …
[455]. Málly J	Dinya E. Recovery of motor disability and spasticity in post-stroke after repetitive transcranial magnetic stimulation (rTMS). Brain Res Bull. 2008;76(4):388-95. Epub 20071226. doi: 10.1016/j.brainresbull.2007.11.019. PubMed PMID: 18502315.						N		Y									9	group B, where before treatment, there was no evoked movement in the paretic arm from stimulating either hemispheres of the brain. For treatment we stimulated the unaffected hemisphere from where the intact arm is moved (ipsilateral to the paretic side). In both groups C (contralateral hemisphere to the paretic arm) and D (ipsilaterally evoked movement in the paretic arm), the spasticity decrease…
[456]. Kuppuswamy A	Catley M	King NK	Strutton PH	Davey NJ	Ellaway PH. Cortical control of erector spinae muscles during arm abduction in humans. Gait Posture. 2008;27(3):478-84. Epub 20070717. doi: 10.1016/j.gaitpost.2007.06.001. PubMed PMID: 17644335.		N		Y									9	TMS might activate back muscles contralateral to arm abduction via an uncrossed, ipsilateral corticospinal tract that is slower conducting than the conventional crossed corticospinal tract.
[457]. Kim JH	Lee HW	Cohen LG	Park KD	Choi KG. Motor cortical excitability in patients with poststroke epilepsy. Epilepsia. 2008;49(1):117-24. Epub 20070802. doi: 10.1111/j.1528-1167.2007.01231.x. PubMed PMID: 17672852.			N	Y										9	(1) larger MEP amplitudes and ICF, in the affected than unaffected hemispheres of patients in the PSE group but not in patients without epilepsy, and (2) comparably higher RMT and longer CSP in the absence of differences in ICI, H-reflexes or F-waves in the affected and unaffected hemispheres of both PSE and non-PSE patients.
[458]. Izumi SI	Kondo T	editors. Therapeutic effectiveness and limitations of noninvasive brain stimulation in hemiplegic patients. Japanese Journal of Neurosurgery; 2008.					N						Y					9	effectiveness of a unique method for treating hemiplegic hand in chronic stroke patients, i.e., TMS synchronized with maximal effort at a target hand movement (effort-associated TMS).
[459]. Conforto AB	Santos RL	Farias SN	Marie SK	Mangini N	Cohen LG. Effects of somatosensory stimulation on the excitability of the unaffected hemisphere in chronic stroke patients. Clinics (Sao Paulo). 2008;63(6):735-40. doi: 10.1590/s1807-59322008000600005. PubMed PMID: 19060993; PubMed Central PMCID: PMC2664271.		N		Y									9	Better pre-stimulation baseline motor function was correlated with deeper SICI in the unaffected hemisphere. We found no overt changes in any physiological marker after somatosensory stimulation. There was increased drowsiness in the control session, which may have led to changes in intracortical facilitation.
[460]. Carson RG	Kennedy NC	Linden MA	Britton L. Muscle-specific variations in use-dependent crossed-facilitation of corticospinal pathways mediated by transcranial direct current (DC) stimulation. NEUROSCIENCE LETTERS. 2008;441(2):153-7. doi: 10.1016/j.neulet.2008.06.041. PubMed PMID: WOS:000258565900004.				N		Y									9	DC stimulation of the motor cortex interact systematically with those brought about by contraction of the muscles of the ipsilateral limb. During the application of flexion torques (up to 50% of maximum) applied at the left wrist, motor evoked potentials (MEPs) were evoked in the quiescent muscles of the right arm by magnetic stimulation of the left motor cortex (M1). The MEPs were obtained prior…
[461]. Carey JR	Evans CD	Anderson DC	Bhatt E	Nagpal A	Kimberley TJ	Pascual-Leone A. Safety of 6-Hz primed low-frequency rTMS in stroke. Neurorehabil Neural Repair. 2008;22(2):185-92. Epub 20070917. doi: 10.1177/1545968307305458. PubMed PMID: 17876070.	N		Y									9	10 minutes of 6-Hz rTMS applied to the contralesional hemisphere at 90% of resting motor threshold delivered in 2 trains/min with 5 s/train and 25-second intervals between trains. Low-frequency rTMS consisted of an additional 10 minutes of 1-Hz rTMS at 90% of resting motor threshold without interruption. Possible adverse effects were assessed with the National Institutes of Health Stroke Scale (N…
[462]. Yu H	Sternad D	Corcos DM	Vaillancourt DE. Role of hyperactive cerebellum and motor cortex in Parkinson's disease. NEUROIMAGE. 2007;35(1):222-33. doi: 10.1016/j.neuroimage.2006.11.047. PubMed PMID: WOS:000244894000022.				N							Y				9	First, the putamen, supplementary motor area (SMA) and pre-SMA were hypoactive in PD patients. The left and right cerebellum and the contralateral motor cortex were hyperactive in PD patients. Second, PD patients had a significant negative correlation between the BOLD activation in the ipsilateral cerebellum and the contralateral putamen. The correlation between the putamen and motor cortex was n…
[463]. Ward NS	Newton JM	Swayne OBC	Lee L	Frackowiak RSJ	Thompson AJ	et al. The relationship between brain activity and peak grip force is modulated by corticospinal system integrity after subcortical stroke. EUROPEAN JOURNAL OF NEUROSCIENCE. 2007;25(6):1865-73. doi: 10.1111/j.1460-9568.2007.05434.x. PubMed PMID: WOS:000245507000026.	n								y			9	in control subjects and patients with lesser corticospinal system damage, signal change increased linearly with increasing force output in contralateral primary motor cortex, supplementary motor area and ipsilateral cerebellum. In contrast, in patients with greater corticospinal system damage, force-related signal changes were seen mainly in contralesional dorsolateral premotor cortex, bilateral …
[464]. Torriero S	Oliveri M	Koch G	Lo Gerfo E	Salerno S	Petrosini L	Caltagirone C. Cortical networks of procedural learning: Evidence from cerebellar damage. NEUROPSYCHOLOGIA. 2007;45(6):1208-14. doi: 10.1016/j.neuropsychologia.2006.10.007. PubMed PMID: WOS:000245130900007.	N		Y									9	The presence of left cerebellar damage is likely associated with a reduced excitatory drive from sub-cortical left cerebellar nuclei towards the right DLPFC, causing reduced excitability of the right DLPFC and, conversely, unbalanced activation of the left DLPFC. Inhibition of the left DLPFC would reduce the unbalancing of cortical activation, thus explaining the observed selective recovery of pr…
[465]. Nair DG	Hutchinson S	Fregni F	Alexander M	Pascual-Leone A	Schlaug G. Imaging correlates of motor recovery from cerebral infarction and their physiological significance in well-recovered patients. Neuroimage. 2007;34(1):253-63. Epub 20061027. doi: 10.1016/j.neuroimage.2006.09.010. PubMed PMID: 17070707; PubMed Central PMCID: PMC2577311.		N		Y									9	Wrist movements of the recovered arm resulted in significantly greater activation of the contralateral (lesional) and ipsilateral (contralesional) primary sensorimotor cortex (SM1), while comparing patients to control subjects performing the same task. In contrast, recovered index finger movements recruited a larger motor network, including the contralateral SM1, Supplementary Motor Area (SMA) an…
[466]. Lynch G	Kramar EA	Rex CS	Jia YS	Chappas D	Gall CM	Simmons DA. Brain-derived neurotrophic factor restores synaptic plasticity in a knock-in mouse model of Huntington's disease. JOURNAL OF NEUROSCIENCE. 2007;27(16):4424-34. doi: 10.1523/JNEUROSCI.5113-06.2007. PubMed PMID: WOS:000245810200022.	N							Y				9
[467]. Lewis GN	Perreault EJ. Side of lesion influences bilateral activation in chronic	post-stroke hemiparesis. Clin Neurophysiol. 2007;118(9):2050-62. Epub 20070723. doi: 10.1016/j.clinph.2007.06.010. PubMed PMID: 17644036.					N		Y									9	Responses in the affected arm were similar to controls in subjects with left hemiparesis but not right
[468]. Heiss WD	Thiel A	Winhuisen L	editors. Compensatory involvement of ipsi- and contralateral cortex areas in aphasia. Journal of Cerebral Blood Flow and Metabolism; 2007.				N	Y										9	I cannot find this book!
[469]. Eyre JA	Smith M	Dabydeen L	Clowry GJ	Petacchi E	Battini R	et al. Is hemiplegic cerebral palsy equivalent to amblyopia of the corticospinal system? Ann Neurol. 2007;62(5):493-503. doi: 10.1002/ana.21108. PubMed PMID: 17444535.	N								Y			9	CP
[470]. Braun C	Staudt M	Schmitt C	Preissl H	Birbaumer N	Gerloff C. Crossed cortico-spinal motor control after capsular stroke. Eur J Neurosci. 2007;25(9):2935-45. doi: 10.1111/j.1460-9568.2007.05526.x. PubMed PMID: 17561852.		N								Y			9
[471]. Bohlhalter S	Leon-Sarmiento FE	Hallett M. Abnormality of motor cortex excitability in peripherally induced dystonia. Mov Disord. 2007;22(8):1186-9. doi: 10.1002/mds.21424. PubMed PMID: 17415790.					N								Y			9
[472]. Boggio PS	Nunes A	Rigonatti SP	Nitsche MA	Pascual-Leone A	Fregni F. Repeated sessions of noninvasive brain DC stimulation is associated with motor function improvement in stroke patients. Restor Neurol Neurosci. 2007;25(2):123-9. PubMed PMID: 17726271.		N		Y									9	CATHODAL CM1
[473]. Ward NS	Newton JM	Swayne OB	Lee L	Thompson AJ	Greenwood RJ	et al. Motor system activation after subcortical stroke depends on corticospinal system integrity. Brain. 2006;129(Pt 3):809-19. Epub 20060118. doi: 10.1093/brain/awl002. PubMed PMID: 16421171; PubMed Central PMCID: PMC3717515.	N								Y			9
[474]. Vines BW	Nair DG	Schlaug G. Contralateral and ipsilateral motor effects after transcranial direct current stimulation. Neuroreport. 2006;17(6):671-4. doi: 10.1097/00001756-200604240-00023. PubMed PMID: 16603933.					N							Y				9	HEALTHY
[475]. Lotze M	Markert J	Sauseng P	Hoppe J	Plewnia C	Gerloff C. The role of multiple contralesional motor areas for complex hand movements after internal capsular lesion. J Neurosci. 2006;26(22):6096-102. doi: 10.1523/jneurosci.4564-05.2006. PubMed PMID: 16738254; PubMed Central PMCID: PMC6675223.		N		Y									9
[476]. Liepert J. Motor cortex excitability in stroke before and after constraint-induced movement therapy. Cogn Behav Neurol. 2006;19(1):41-7. doi: 10.1097/00146965-200603000-00005. PubMed PMID: 16633018.							N								Y			9
[477]. Levin HS. Neuroplasticity and brain imaging research: implications for rehabilitation. Arch Phys Med Rehabil. 2006;87(12 Suppl 2):S1. doi: 10.1016/j.apmr.2006.09.010. PubMed PMID: 17140873.							N				Y							9
[478]. Lefaucheur JP. Stroke recovery can be enhanced by using repetitive transcranial magnetic stimulation (rTMS). NEUROPHYSIOLOGIE CLINIQUE-CLINICAL NEUROPHYSIOLOGY. 2006;36(3):105-15. doi: 10.1016/j.neucli.2006.08.011. PubMed PMID: WOS:000241639300003.							N				Y							9
[479]. Heiss WD	Thiel A. A proposed regional hierarchy in recovery of post-stroke aphasia. BRAIN AND LANGUAGE. 2006;98(1):118-23. doi: 10.1016/j.bandl.2006.02.002. PubMed PMID: WOS:000238475600011.						N				Y							9
[480]. Gerloff C	Bushara K	Sailer A	Wassermann EM	Chen R	Matsuoka T	et al. Multimodal imaging of brain reorganization in motor areas of the contralesional hemisphere of well recovered patients after capsular stroke. Brain. 2006;129(Pt 3):791-808. Epub 20051219. doi: 10.1093/brain/awh713. PubMed PMID: 16364955.	N								Y			9
[481]. Fregni F	Boggio PS	Valle AC	Rocha RR	Duarte J	Ferreira MJ	et al. A sham-controlled trial of a 5-day course of repetitive transcranial magnetic stimulation of the unaffected hemisphere in stroke patients. Stroke. 2006;37(8):2115-22. Epub 20060629. doi: 10.1161/01.STR.0000231390.58967.6b. PubMed PMID: 16809569.	N		Y									9	LF RTMS CM1
[482]. Cicinelli P	Marconi B	Zaccagnini M	Pasqualetti P	Filippi MM	Rossini PM. Imagery-induced cortical excitability changes in stroke: a transcranial magnetic stimulation study. Cereb Cortex. 2006;16(2):247-53. Epub 20050504. doi: 10.1093/cercor/bhi103. PubMed PMID: 15872152.		N								Y			9
[483]. Carey JR	Fregni F	Pascual-Leone A. rTMS combined with motor learning training in healthy subjects. Restor Neurol Neurosci. 2006;24(3):191-9. PubMed PMID: 16873974.					N							y				9	HEALTHY SUBJECTS
[484]. Boggio PS	Alonso-Alonso M	Mansur CG	Rigonatti SP	Schlaug G	Pascual-Leone A	Fregni F. Hand function improvement with low-frequency repetitive transcranial magnetic stimulation of the unaffected hemisphere in a severe case of stroke. Am J Phys Med Rehabil. 2006;85(11):927-30. doi: 10.1097/01.phm.0000242635.88129.38. PubMed PMID: 17079967.	N			Y								9	CASE REPORT
[485]. Takeuchi N	Chuma T	Matsuo Y	Watanabe I	Ikoma K. Repetitive transcranial magnetic stimulation of contralesional primary motor cortex improves hand function after stroke. Stroke. 2005;36(12):2681-6. Epub 20051027. doi: 10.1161/01.Str.0000189658.51972.34. PubMed PMID: 16254224.			N		Y									9	LF RTMS CM1
[486]. Renner CI	Woldag H	Atanasova R	Hummelsheim H. Change of facilitation during voluntary bilateral hand activation after stroke. J Neurol Sci. 2005;239(1):25-30. Epub 20050829. doi: 10.1016/j.jns.2005.07.005. PubMed PMID: 16129451.				N								Y			9
[487]. Pascual-Leone A	Amedi A	Fregni F	Merabet LB. The plastic human brain cortex. ANNUAL REVIEW OF NEUROSCIENCE. 2005;28:377-401. doi: 10.1146/annurev.neuro.27.070203.144216. PubMed PMID: WOS:000231235700015.				n				y							9
[488]. Oliviero A	León AM	Holler I	Vila JF	Siebner HR	Della Marca G	et al. Reduced sensorimotor inhibition in the ipsilesional motor cortex in a patient with chronic stroke of the paramedian thalamus. Clin Neurophysiol. 2005;116(11):2592-8. Epub 20051010. doi: 10.1016/j.clinph.2005.07.015. PubMed PMID: 16221561.	N								y			9
[489]. Liepert J	Restemeyer C	Münchau A	Weiller C. Motor cortex excitability after thalamic infarction. Clin Neurophysiol. 2005;116(7):1621-7. doi: 10.1016/j.clinph.2005.03.002. PubMed PMID: 15907397.				N								Y			9
[490]. Garry MI	Loftus A	Summers JJ. Mirror	mirror on the wall: viewing a mirror reflection of unilateral hand movements facilitates ipsilateral M1 excitability. Exp Brain Res. 2005;163(1):118-22. Epub 20050308. doi: 10.1007/s00221-005-2226-9. PubMed PMID: 15754176.				N								Y			9
[491]. Fregni F	Boggio PS	Mansur CG	Wagner T	Ferreira MJL	Lima MC	et al. Transcranial direct current stimulation of the unaffected hemisphere in stroke patients. NEUROREPORT. 2005;16(14):1551-5. doi: 10.1097/01.wnr.0000177010.44602.5e. PubMed PMID: WOS:000232505900004.	N		Y									9	CATHODAL CM1
[492]. Ekusheva EV	Vendrova MI	Danilov AB	Vein AM. The contributions of the right and left hemispheres of the brain to the polymorphism and heterogeneity of pyramidal syndrome. Neurosci Behav Physiol. 2005;35(3):229-34. PubMed PMID: 15875485.				N								Y			9
[493]. Woldag H	Lukhaup S	Renner C	Hummelsheim H. Enhanced motor cortex excitability during ipsilateral voluntary hand activation in healthy subjects and stroke patients. Stroke. 2004;35(11):2556-9. Epub 20041007. doi: 10.1161/01.STR.0000144651.07122.da. PubMed PMID: 15472101.				N								Y			9
[494]. Turazzini M	Manganotti P	Del Colle R	Silvestri M	Fiaschi A. Serum levels of carbamazepine and cortical excitability by magnetic brain stimulation. Neurol Sci. 2004;25(2):83-90. doi: 10.1007/s10072-004-0234-3. PubMed PMID: 15221626.			N								Y			9
[495]. Thickbroom GW	Byrnes ML	Archer SA	Mastaglia FL. Motor outcome after subcortical stroke correlates with the degree of cortical reorganization. Clin Neurophysiol. 2004;115(9):2144-50. doi: 10.1016/j.clinph.2004.04.001. PubMed PMID: 15294217.				N								Y			9
[496]. Stinear JW	Byblow WD. Modulation of human cervical premotoneurons during bilateral voluntary contraction of upper-limb muscles. Muscle Nerve. 2004;29(4):506-14. doi: 10.1002/mus.20003. PubMed PMID: 15052615.						N								Y			9
[497]. Stinear JW	Byblow WD. Rhythmic bilateral movement training modulates corticomotor excitability and enhances upper limb motricity poststroke: a pilot study. J Clin Neurophysiol. 2004;21(2):124-31. doi: 10.1097/00004691-200403000-00008. PubMed PMID: 15284604.						N								Y			9
[498]. Liepert J	Kucinski T	Tüscher O	Pawlas F	Bäumer T	Weiller C. Motor cortex excitability after cerebellar infarction. Stroke. 2004;35(11):2484-8. Epub 20040916. doi: 10.1161/01.STR.0000143152.45801.ca. PubMed PMID: 15375297.		N								Y			9
[499]. Kobayashi M	Hutchinson S	Théoret H	Schlaug G	Pascual-Leone A. Repetitive TMS of the motor cortex improves ipsilateral sequential simple finger movements. NEUROLOGY. 2004;62(1):91-8. doi: 10.1212/WNL.62.1.91. PubMed PMID: WOS:000188010100023.			N		Y									9	LF RTMS
[500]. Kim YH	Jang SH	Byun WM	Han BS	Lee KH	Ahn SH. Ipsilateral motor pathway confirmed by combined brain mapping of a patient with hemiparetic stroke: a case report. Arch Phys Med Rehabil. 2004;85(8):1351-3. doi: 10.1016/j.apmr.2003.08.102. PubMed PMID: 15295764.		N			Y								9
[501]. Werhahn KJ	Conforto AB	Kadom N	Hallett M	Cohen LG. Contribution of the ipsilateral motor cortex to recovery after chronic stroke. Ann Neurol. 2003;54(4):464-72. doi: 10.1002/ana.10686. PubMed PMID: 14520658.			N		Y									9	LF RTMS
[502]. Strens LHA	Fogelson N	Shanahan P	Rothwell JC	Brown P. The ipsilateral human motor cortex can functionally compensate for acute contralateral motor cortex dysfunction. CURRENT BIOLOGY. 2003;13(14):1201-5. doi: 10.1016/S0960-9822(03)00453-6. PubMed PMID: WOS:000184244600021.			N							Y				9	HEALTHY
[503]. Speer AM	Willis MW	Herscovitch P	Daube-Witherspoon M	Shelton JR	Benson BE	et al. Intensity-dependent regional cerebral blood flow during 1-Hz repetitive transcranial magnetic stimulation (rTMS) in healthy volunteers studied with H<sub>2</sub><SUP>15</SUP>O positron emission tomography:: II.: Effects of prefrontal cortex rTMS. BIOLOGICAL PSYCHIATRY. 2003;54(8):826-32. doi: 10.1016/S0006-3223(03)00324-X. PubMed PMID: WOS:000185750100007.	N	Y										9	BLOODFLOW
[504]. Foltys H	Krings T	Meister IG	Sparing R	Boroojerdi B	Thron A	Töpper R. Motor representation in patients rapidly recovering after stroke: a functional magnetic resonance imaging and transcranial magnetic stimulation study. Clin Neurophysiol. 2003;114(12):2404-15. doi: 10.1016/s1388-2457(03)00263-3. PubMed PMID: 14652101.	N								Y			9
[505]. Cicinelli P	Pasqualetti P	Zaccagnini M	Traversa R	Oliveri M	Rossini PM. Interhemispheric asymmetries of motor cortex excitability in the postacute stroke stage: a paired-pulse transcranial magnetic stimulation study. Stroke. 2003;34(11):2653-8. Epub 20031009. doi: 10.1161/01.Str.0000092122.96722.72. PubMed PMID: 14551397.		N								Y			9
[506]. Bütefisch CM	Netz J	Wessling M	Seitz RJ	Hömberg V. Remote changes in cortical excitability after stroke. Brain. 2003;126(Pt 2):470-81. doi: 10.1093/brain/awg044. PubMed PMID: 12538413.			N								Y			9
[507]. Urban PP	Morgenstern M	Brause K	Wicht S	Vukurevic G	Kessler S	Stoeter P. Distribution and course of cortico-respiratory projections for voluntary activation in man. A transcranial magnetic stimulation study in healthy subjects and patients with cerebral ischemia. J Neurol. 2002;249(6):735-44. doi: 10.1007/s00415-002-0702-8. PubMed PMID: 12111308.	N								Y			9
[508]. Shimizu T	Hosaki A	Hino T	Sato M	Komori T	Hirai S	Rossini PM. Motor cortical disinhibition in the unaffected hemisphere after unilateral cortical stroke. Brain. 2002;125(Pt 8):1896-907. doi: 10.1093/brain/awf183. PubMed PMID: 12135979.	N								Y			9
[509]. Manganotti P	Patuzzo S	Cortese F	Palermo A	Smania N	Fiaschi A. Motor disinhibition in affected and unaffected hemisphere in the early period of recovery after stroke. Clin Neurophysiol. 2002;113(6):936-43. doi: 10.1016/s1388-2457(02)00062-7. PubMed PMID: 12048054.		N								Y			9
[510]. Kessler KR	Schnitzler A	Classen J	Benecke R. Reduced inhibition within primary motor cortex in patients with poststroke focal motor seizures. Neurology. 2002;59(7):1028-33. doi: 10.1212/wnl.59.7.1028. PubMed PMID: 12370457.				N								Y			9
[511]. Johansen-Berg H	Rushworth MF	Bogdanovic MD	Kischka U	Wimalaratna S	Matthews PM. The role of ipsilateral premotor cortex in hand movement after stroke. Proc Natl Acad Sci U S A. 2002;99(22):14518-23. Epub 20021010. doi: 10.1073/pnas.222536799. PubMed PMID: 12376621; PubMed Central PMCID: PMC137915.		N		Y									9
[512]. Feydy A	Carlier R	Roby-Brami A	Bussel B	Cazalis F	Pierot L	et al. Longitudinal study of motor recovery after stroke: recruitment and focusing of brain activation. Stroke. 2002;33(6):1610-7. doi: 10.1161/01.str.0000017100.68294.52. PubMed PMID: 12053000.	N								Y			9
[513]. Muellbacher W	Boroojerdi B	Ziemann U	Hallett M. Analogous corticocortical inhibition and facilitation in ipsilateral and contralateral human motor cortex representations of the tongue. J Clin Neurophysiol. 2001;18(6):550-8. doi: 10.1097/00004691-200111000-00005. PubMed PMID: 11779968.				N								Y			9
[514]. Hallett M. Functional reorganization after lesions of the human brain: studies with transcranial magnetic stimulation. Rev Neurol (Paris). 2001;157(8-9 Pt 1):822-6. PubMed PMID: 11677403.							N								Y			9
[515]. Fujiwara T	Sonoda S	Okajima Y	Chino N. The relationships between trunk function and the findings of transcranial magnetic stimulation among patients with stroke. J Rehabil Med. 2001;33(6):249-55. doi: 10.1080/165019701753236428. PubMed PMID: 11766953.				N								Y			9
[516]. Eyre JA	Taylor JP	Villagra F	Smith M	Miller S. Evidence of activity-dependent withdrawal of corticospinal projections during human development. Neurology. 2001;57(9):1543-54. doi: 10.1212/wnl.57.9.1543. PubMed PMID: 11706088.			N								Y			9
[517]. Boroojerdi B	Battaglia F	Muellbacher W	Cohen LG. Mechanisms influencing stimulus-response properties of the human corticospinal system. Clin Neurophysiol. 2001;112(5):931-7. doi: 10.1016/s1388-2457(01)00523-5. PubMed PMID: 11336911.				N								Y			9
[518]. Muellbacher W	Facchini S	Boroojerdi B	Hallett M. Changes in motor cortex excitability during ipsilateral hand muscle activation in humans. Clin Neurophysiol. 2000;111(2):344-9. doi: 10.1016/s1388-2457(99)00243-6. PubMed PMID: 10680571.				N								Y			9
[519]. Liepert J	Storch P	Fritsch A	Weiller C. Motor cortex disinhibition in acute stroke. Clin Neurophysiol. 2000;111(4):671-6. doi: 10.1016/s1388-2457(99)00312-0. PubMed PMID: 10727918.				N								Y			9
[520]. Liepert J	Hamzei F	Weiller C. Motor cortex disinhibition of the unaffected hemisphere after acute stroke. Muscle Nerve. 2000;23(11):1761-3. doi: 10.1002/1097-4598(200011)23:11<1761::aid-mus14>3.0.co;2-m. PubMed PMID: 11054757.					N								Y			9
[521]. Caramia MD	Palmieri MG	Giacomini P	Iani C	Dally L	Silvestrini M. Ipsilateral activation of the unaffected motor cortex in patients with hemiparetic stroke. Clin Neurophysiol. 2000;111(11):1990-6. doi: 10.1016/s1388-2457(00)00430-2. PubMed PMID: 11068234.		N								Y			9
[522]. Bolay H	Gürsoy-Ozdemir Y	Unal I	Dalkara T. Altered mechanisms of motor-evoked potential generation after transient focal cerebral ischemia in the rat: implications for transcranial magnetic stimulation. Brain Res. 2000;873(1):26-33. doi: 10.1016/s0006-8993(00)02466-5. PubMed PMID: 10915807.				N								Y			9	not human
[523]. Ziemann U	Ishii K	Borgheresi A	Yaseen Z	Battaglia F	Hallett M	et al. Dissociation of the pathways mediating ipsilateral and contralateral motor-evoked potentials in human hand and arm muscles. J Physiol. 1999;518 ( Pt 3)(Pt 3):895-906. doi: 10.1111/j.1469-7793.1999.0895p.x. PubMed PMID: 10420023; PubMed Central PMCID: PMC2269467.	N								Y			9
[524]. Turton A	Lemon RN. The contribution of fast corticospinal input to the voluntary activation of proximal muscles in normal subjects and in stroke patients. Exp Brain Res. 1999;129(4):559-72. doi: 10.1007/s002210050926. PubMed PMID: 10638430.						N								Y			9
[525]. Muellbacher W	Artner C	Mamoli B. The role of the intact hemisphere in recovery of midline muscles after recent monohemispheric stroke. J Neurol. 1999;246(4):250-6. doi: 10.1007/s004150050343. PubMed PMID: 10367692.					N								Y			9
[526]. Chen JT	Chen CC	Kao KP	Wu ZA	Liao KK. Effect of stimulation of an upper limb on motor evoked potentials in lower limb muscles to transcranial magnetic stimulation in normal subjects and patients with thalamic infarction. Clin Neurophysiol. 1999;110(3):499-507. doi: 10.1016/s1388-2457(98)00032-7. PubMed PMID: 10363773.			N								Y			9
[527]. Ziemann U	Corwell B	Cohen LG. Modulation of plasticity in human motor cortex after forearm ischemic nerve block. J Neurosci. 1998;18(3):1115-23. doi: 10.1523/jneurosci.18-03-01115.1998. PubMed PMID: 9437031; PubMed Central PMCID: PMC6792752.					N							Y				9	not stroke
[528]. Hallett M	Wassermann EM	Cohen LG	Chmielowska J	Gerloff C. Cortical mechanisms of recovery of function after stroke. NeuroRehabilitation. 1998;10(2):131-42. doi: 10.3233/nre-1998-10205. PubMed PMID: 24525881.			N				Y							9
[529]. Cruz-Martínez A	Arpa J. Transcranial magnetic stimulation in patients with cerebellar stroke. Eur Neurol. 1997;38(2):82-7. doi: 10.1159/000113165. PubMed PMID: 9286629.						N								Y			9
[530]. Boroojerdi B	Diefenbach K	Ferbert A. Transcallosal inhibition in cortical and subcortical cerebral vascular lesions. J Neurol Sci. 1996;144(1-2):160-70. doi: 10.1016/s0022-510x(96)00222-5. PubMed PMID: 8994119.					N								Y			9
[531]. Werhahn KJ	Classen J	Benecke R. The silent period induced by transcranial magnetic stimulation in muscles supplied by cranial nerves: normal data and changes in patients. J Neurol Neurosurg Psychiatry. 1995;59(6):586-96. doi: 10.1136/jnnp.59.6.586. PubMed PMID: 7500095; PubMed Central PMCID: PMC1073752.					N								Y			9
[532]. Wassermann EM	Pascual-Leone A	Hallett M. Cortical motor representation of the ipsilateral hand and arm. Exp Brain Res. 1994;100(1):121-32. doi: 10.1007/bf00227284. PubMed PMID: 7813640.					N							Y				9	not stroke
[533]. Pascual-Leone A	Brasil-Neto JP	Valls-Solé J	Cohen LG	Hallett M. Simple reaction time to focal transcranial magnetic stimulation. Comparison with reaction time to acoustic	visual and somatosensory stimuli. Brain. 1992;115 Pt 1:109-22. doi: 10.1093/brain/115.1.109. PubMed PMID: 1559148.		N							Y				9	not stroke
[534]. Wassermann EM	Fuhr P	Cohen LG	Hallett M. Effects of transcranial magnetic stimulation on ipsilateral muscles. Neurology. 1991;41(11):1795-9. doi: 10.1212/wnl.41.11.1795. PubMed PMID: 1944911.				N							Y				9	healthy subjects
[535]. Cohen LG	Meer J	Tarkka I	Bierner S	Leiderman DB	Dubinsky RM	et al. Congenital mirror movements. Abnormal organization of motor pathways in two patients. Brain. 1991;114 ( Pt 1B):381-403. doi: 10.1093/brain/114.1.381. PubMed PMID: 2004248.	N								Y			9
[536]. Cohen LG	Bandinelli S	Topka HR	Fuhr P	Roth BJ	Hallett M. Topographic maps of human motor cortex in normal and pathological conditions: mirror movements	amputations and spinal cord injuries. Electroencephalogr Clin Neurophysiol Suppl. 1991;43:36-50. PubMed PMID: 1773774.	N								Y			9
[537]. Cohen LG	Bandinelli S	Findley TW	Hallett M. Motor reorganization after upper limb amputation in man. A study with focal magnetic stimulation. Brain. 1991;114 ( Pt 1B):615-27. doi: 10.1093/brain/114.1.615. PubMed PMID: 2004259.				N								Y			9
								451	340	519	480	537	535	511	407	535	526
								86	197	18	57	0	2	26	130	2	11		529
